# Supplementary material for: (9H-Fluoren-9-yl)methyl N-{(2R,3R,4S)-4-hy­droxy-2-[(2S,5R)-2-isopropyl-5-methyl­cyclo­hex­yloxy]-5-oxooxolan-3-yl}carbamate propan-2-ol 0.334-solvate
Source: Acta Crystallogr Sect E Struct Rep Online. 2012 Jan 14;68(Pt 2):o403–4. doi: 10.1107/S1600536811055139 (PMC3275078; doi:10.1107/S1600536811055139)
Supplement: Supplementary file 1 [file e-68-0o403-sup1.cif]

##############################################################################
#                                                                            #
# This CIF contains the data in a paper accepted for publication in          #
# Acta Crystallographica Section E. It conforms to the requirements of       #
# Notes for Authors for Acta Crystallographica Section E, and has been       #
# peer reviewed under the auspices of the IUCr Commission on Journals.       #
#                                                                            #
# Full details of the Crystallographic Information File format               #
# are given in the paper "The Crystallographic Information File (CIF):       #
# a New Standard Archive File for Crystallography" by S. R. Hall, F. H.      #
# Allen and I. D. Brown [Acta Cryst. (1991), A47, 655-685].                  #
#                                                                            #
# The current version of the core CIF dictionary is obtainable from          #
# ftp://ftp.iucr.org/pub/cif_core.dic.                                       #
#                                                                            #
# Software is freely available for graphical display of the structure(s)     #
# in this CIF. For information consult the CIF software page                 #
# http://www.iucr.org/resources/cif/software.                                #
#                                                                            #
# This file may be used for bona fide research purposes within the           #
# scientific community so long as proper attribution is given to the journal # 
# article from which it was obtained.                                        #
#                                                                            #
##############################################################################
data_global
_audit_creation_method     SHELXL
_journal_date_recd_electronic     2011-12-14
_journal_date_accepted     2011-12-21
_journal_name_full     'Acta Crystallographica, Section E'
_journal_year     2012
_journal_volume     68
_journal_issue      2
_journal_page_first     o403
_journal_page_last     o404
_journal_paper_category     QO
_journal_paper_doi     10.1107/S1600536811055139
_journal_coeditor_code     CV5219
_publ_contact_author_name     'Gainsford, Graeme J.'
_publ_contact_author_address
;Industrial Research Limited
 PO Box 31-310
 Lower Hutt
 New Zealand
;
_publ_contact_author_email     g.gainsford@irl.cri.nz
_publ_contact_author_fax     '64(4)931 0142'
_publ_contact_author_phone     '64(4)931 3815'
_publ_section_title
;\
(9<i>H</i>-Fluoren-9-yl)methyl
<i>N</i>-{(2<i>R</i>,3<i>R</i>,4<i>S</i>)-4-hydroxy-2-[(2<i>S</i>,5<i>R</i>)-\
2-isopropyl-5-methylcyclohexyloxy]-5-oxooxolan-3-yl}carbamate propan-2-ol
0.334-solvate
;
loop_
    _publ_author_name
    _publ_author_address
    'Gainsford, Graeme J.'
;Carbohydrate Chemistry Group
 Industrial Research Limited
 PO Box 31-310
 Lower Hutt
 New Zealand
;
    'Luxenburger, Andreas'
;Carbohydrate Chemistry Group
 Industrial Research Limited
 PO Box 31-310
 Lower Hutt
 New Zealand
;
data_I
_audit_creation_method     SHELXL-97
_chemical_name_systematic
;
(9<i>H</i>-Fluoren-9-yl)methyl <i>N</i>-{(2<i>R</i>,3<i>R</i>,4<i>S</i>)-
4-hydroxy-2-[(2<i>S</i>,5<i>R</i>)-2-isopropyl-5-methylcyclohexyloxy]-5-
oxooxolan-3-yl}carbamate propan-2-ol 0.334-solvate
;
_chemical_name_common     ?
_chemical_formula_moiety     'C29 H35 N O6, 0.334(C3 H8 O)'
_chemical_formula_sum     'C30 H37.667 N O6.333'
_chemical_formula_iupac     'C29 H35 N O6, 0.334C3 H8 O'
_chemical_formula_weight     513.64
_chemical_melting_point     ?
_symmetry_cell_setting     triclinic
_symmetry_space_group_name_H-M     'P 1'
_symmetry_space_group_name_Hall     'P 1'
loop_
    _symmetry_equiv_pos_as_xyz
    'x, y, z'
_cell_length_a     5.1786(2)
_cell_length_b     15.3176(5)
_cell_length_c     20.3554(14)
_cell_angle_alpha     98.495(7)
_cell_angle_beta     92.109(7)
_cell_angle_gamma     91.120(6)
_cell_volume     1595.36(14)
_cell_formula_units_Z     2
_cell_measurement_reflns_used     11033
_cell_measurement_theta_min     6.1
_cell_measurement_theta_max     71.6
_cell_measurement_temperature     123(2)
_exptl_crystal_description     needle
_exptl_crystal_colour     colourless
_exptl_crystal_size_max     0.67
_exptl_crystal_size_mid     0.10
_exptl_crystal_size_min     0.04
_exptl_crystal_density_diffrn     1.069
_exptl_crystal_density_meas     ?
_exptl_crystal_density_method     'not measured'
_exptl_crystal_F_000     551
_exptl_absorpt_coefficient_mu     0.604
_exptl_absorpt_correction_type     multi-scan
_exptl_absorpt_process_details     '(ABSCOR; Higashi, 1995)'
_exptl_absorpt_correction_T_min     0.667
_exptl_absorpt_correction_T_max     1.0
_exptl_special_details
;
;
_diffrn_ambient_temperature     123(2)
_diffrn_radiation_type     CuK\a
_diffrn_radiation_wavelength     1.54178
_diffrn_radiation_source
;
 Rigaku MM007 rotating anode
;
_diffrn_radiation_monochromator
;
Rigaku VariMax-HF Confocal Optical System
;
_diffrn_measurement_device_type
;
Rigaku Spider
;
_diffrn_measurement_method     \w
_diffrn_detector_area_resol_mean     10
_diffrn_reflns_number     7392
_diffrn_reflns_av_R_equivalents     0.086
_diffrn_reflns_av_sigmaI/netI     0.101
_diffrn_reflns_theta_min     8.94
_diffrn_reflns_theta_max     62.38
_diffrn_reflns_theta_full     62.38
_diffrn_measured_fraction_theta_max     0.853
_diffrn_measured_fraction_theta_full     0.853
_diffrn_reflns_limit_h_min     -5
_diffrn_reflns_limit_h_max     5
_diffrn_reflns_limit_k_min     -17
_diffrn_reflns_limit_k_max     17
_diffrn_reflns_limit_l_min     -23
_diffrn_reflns_limit_l_max     23
_diffrn_standards_number     0
_diffrn_standards_interval_count     ?
_diffrn_standards_interval_time     ?
_diffrn_standards_decay_%     0
_refine_special_details
;
Refinement of <i>F</i>^2^ against ALL reflections. The weighted <i>R</i>-factor
<i>wR</i> and goodness of fit <i>S</i> are based on <i>F</i>^2^, conventional
<i>R</i>-factors <i>R</i> are based on <i>F</i>, with <i>F</i> set to zero for
negative <i>F</i>^2^. The threshold expression of <i>F</i>^2^ >
\s(<i>F</i>^2^) is used only for calculating <i>R</i>-factors(gt) <i>etc</i>.
and is not relevant to the choice of reflections for refinement.
<i>R</i>-factors based on <i>F</i>^2^ are statistically about twice as large
as those based on <i>F</i>, and <i>R</i>- factors based on ALL data will be
even larger.
;
_reflns_number_total     7392
_reflns_number_gt     5189
_reflns_threshold_expression     I>2\s(I)
_refine_ls_structure_factor_coef     Fsqd
_refine_ls_matrix_type     full
_refine_ls_R_factor_all     0.1188
_refine_ls_R_factor_gt     0.0952
_refine_ls_wR_factor_gt     0.2311
_refine_ls_wR_factor_ref     0.2605
_refine_ls_goodness_of_fit_ref     0.998
_refine_ls_restrained_S_all     0.997
_refine_ls_number_reflns     7392
_refine_ls_number_parameters     673
_refine_ls_number_restraints     3
_refine_ls_hydrogen_treatment     constr
_refine_ls_weighting_scheme     calc
_refine_ls_weighting_details
                 'calc w=1/[\s^2^(Fo^2^)+(0.1783P)^2^] where P=(Fo^2^+2Fc^2^)/3'
_atom_sites_solution_hydrogens     geom
_atom_sites_solution_primary     direct
_atom_sites_solution_secondary     difmap
_refine_ls_shift/su_max     0.002
_refine_ls_shift/su_mean     0.000
_refine_diff_density_max     0.406
_refine_diff_density_min     -0.332
_refine_ls_extinction_method     'SHELXL97 (Sheldrick, 2008)'
_refine_ls_extinction_coef     0.0101(15)
_refine_ls_extinction_expression
                                  'Fc^*^=kFc[1+0.001xFc^2^\l^3^/sin(2\q)]^-1/4^'
_refine_ls_abs_structure_details     ?
_refine_ls_abs_structure_Flack     ?
loop_
    _atom_type_symbol
    _atom_type_description
    _atom_type_scat_dispersion_real
    _atom_type_scat_dispersion_imag
    _atom_type_scat_source
    'C' 'C' 0.0181 0.0091
                         'International Tables Vol C Tables 4.2.6.8 and 6.1.1.4'
    'H' 'H' 0.0000 0.0000
                         'International Tables Vol C Tables 4.2.6.8 and 6.1.1.4'
    'N' 'N' 0.0311 0.0180
                         'International Tables Vol C Tables 4.2.6.8 and 6.1.1.4'
    'O' 'O' 0.0492 0.0322
                         'International Tables Vol C Tables 4.2.6.8 and 6.1.1.4'
_computing_data_collection     'CrystalClear (Rigaku, 2005)'
_computing_cell_refinement
;
<i>FSProcess</i> in <i>PROCESS-AUTO</i> (Rigaku, 1998)
;
_computing_data_reduction
;
<i>FSProcess</i> in <i>PROCESS-AUTO</i> (Rigaku, 1998)
;
_computing_structure_solution     'SHELXS97 (Sheldrick, 2008)'
_computing_structure_refinement     'SHELXL97 (Sheldrick, 2008)'
_computing_molecular_graphics
;
ORTEP in WinGX (Farrugia, 1999) and Mercury (Macrae <i>et al.</i>,
2008)
;
_computing_publication_material
;
SHELXL97 (Sheldrick, 2008), PLATON (Spek, 2009) and HYDROGEN
(Nardelli, 1999)
;
loop_
    _atom_site_type_symbol
    _atom_site_label
    _atom_site_fract_x
    _atom_site_fract_y
    _atom_site_fract_z
    _atom_site_U_iso_or_equiv
    _atom_site_adp_type
    _atom_site_calc_flag
    _atom_site_refinement_flags
    _atom_site_occupancy
    _atom_site_symmetry_multiplicity
    _atom_site_disorder_assembly
    _atom_site_disorder_group
    O O1 0.7190(10) 0.8062(3) 0.0823(2) 0.0520(12) Uani d . 1 1 . .
    O O2 0.3417(14) 0.6177(3) 0.0835(3) 0.0816(19) Uani d . 1 1 . .
    H H2O 0.4445 0.5858 0.0603 0.122 Uiso calc R 1 1 . .
    O O3 0.7948(12) 0.6754(4) 0.0227(3) 0.0757(18) Uani d . 1 1 . .
    O O4 0.3936(10) 0.9052(3) 0.0773(2) 0.0492(12) Uani d . 1 1 . .
    O O5 -0.0682(11) 0.7366(3) 0.2116(2) 0.0487(13) Uani d . 1 1 . .
    O O6 0.2298(9) 0.6847(3) 0.2774(2) 0.0502(12) Uani d . 1 1 . .
    N N1 0.3549(13) 0.7504(4) 0.1921(2) 0.0515(16) Uani d . 1 1 . .
    H H1N 0.5126 0.7511 0.2098 0.062 Uiso calc R 1 1 . .
    C C1 0.6473(16) 0.7252(5) 0.0550(3) 0.054(2) Uani d . 1 1 . .
    C C2 0.3736(16) 0.7057(5) 0.0726(3) 0.0531(19) Uani d . 1 1 . .
    H H2 0.2594 0.7131 0.0332 0.064 Uiso calc R 1 1 . .
    C C3 0.3102(17) 0.7766(4) 0.1271(3) 0.055(2) Uani d . 1 1 . .
    H H3 0.1292 0.7965 0.1213 0.066 Uiso calc R 1 1 . .
    C C4 0.5131(14) 0.8518(4) 0.1182(3) 0.0466(18) Uani d . 1 1 . .
    H H4 0.5763 0.8859 0.1618 0.056 Uiso calc R 1 1 . .
    C C5 0.1583(19) 0.7259(4) 0.2241(3) 0.054(2) Uani d . 1 1 . .
    C C6 0.0328(16) 0.6627(5) 0.3177(3) 0.056(2) Uani d . 1 1 . .
    H H6A -0.0957 0.6227 0.2906 0.068 Uiso calc R 1 1 . .
    H H6B -0.0563 0.7168 0.3364 0.068 Uiso calc R 1 1 . .
    C C7 0.1403(14) 0.6186(4) 0.3730(3) 0.0408(16) Uani d . 1 1 . .
    H H7 0.2885 0.6559 0.3951 0.049 Uiso calc R 1 1 . .
    C C8 -0.0530(14) 0.6066(5) 0.4256(3) 0.0484(18) Uani d . 1 1 . .
    C C9 -0.2091(16) 0.6674(4) 0.4599(3) 0.056(2) Uani d . 1 1 . .
    H H9 -0.2081 0.7269 0.4519 0.067 Uiso calc R 1 1 . .
    C C10 -0.3727(17) 0.6386(5) 0.5078(3) 0.061(2) Uani d . 1 1 . .
    H H10 -0.4769 0.6799 0.5334 0.073 Uiso calc R 1 1 . .
    C C11 -0.3808(18) 0.5533(5) 0.5169(4) 0.067(2) Uani d . 1 1 . .
    H H11 -0.4923 0.5350 0.5486 0.080 Uiso calc R 1 1 . .
    C C12 -0.2293(16) 0.4923(5) 0.4809(4) 0.058(2) Uani d . 1 1 . .
    H H12 -0.2407 0.4323 0.4874 0.070 Uiso calc R 1 1 . .
    C C13 -0.0606(15) 0.5169(4) 0.4353(3) 0.0481(18) Uani d . 1 1 . .
    C C14 0.1126(15) 0.4682(4) 0.3900(3) 0.0475(18) Uani d . 1 1 . .
    C C15 0.1750(17) 0.3796(4) 0.3792(4) 0.059(2) Uani d . 1 1 . .
    H H15 0.0964 0.3404 0.4050 0.071 Uiso calc R 1 1 . .
    C C16 0.3427(18) 0.3473(5) 0.3334(4) 0.063(2) Uani d . 1 1 . .
    H H16 0.3804 0.2863 0.3267 0.076 Uiso calc R 1 1 . .
    C C17 0.4594(17) 0.4045(4) 0.2962(4) 0.060(2) Uani d . 1 1 . .
    H H17 0.5745 0.3817 0.2630 0.072 Uiso calc R 1 1 . .
    C C18 0.4115(15) 0.4954(4) 0.3065(4) 0.0526(18) Uani d . 1 1 . .
    H H18 0.4995 0.5343 0.2821 0.063 Uiso calc R 1 1 . .
    C C19 0.2358(16) 0.5269(4) 0.3523(3) 0.054(2) Uani d . 1 1 . .
    C C1' 0.5544(15) 0.9819(4) 0.0667(3) 0.0501(18) Uani d . 1 1 . .
    H H1' 0.7396 0.9693 0.0763 0.060 Uiso calc R 1 1 . .
    C C2' 0.5251(17) 0.9996(5) -0.0026(3) 0.055(2) Uani d . 1 1 . .
    H H2' 0.3398 1.0135 -0.0107 0.065 Uiso calc R 1 1 . .
    C C3' 0.686(2) 1.0806(5) -0.0108(4) 0.070(3) Uani d . 1 1 . .
    H H3'A 0.6628 1.0929 -0.0570 0.084 Uiso calc R 1 1 . .
    H H3'B 0.8708 1.0690 -0.0027 0.084 Uiso calc R 1 1 . .
    C C4' 0.607(2) 1.1633(6) 0.0382(4) 0.074(3) Uani d . 1 1 . .
    H H4'A 0.7248 1.2138 0.0340 0.088 Uiso calc R 1 1 . .
    H H4'B 0.4292 1.1795 0.0266 0.088 Uiso calc R 1 1 . .
    C C5' 0.6218(19) 1.1445(5) 0.1094(4) 0.065(2) Uani d . 1 1 . .
    H H5' 0.8074 1.1358 0.1214 0.078 Uiso calc R 1 1 . .
    C C6' 0.4748(16) 1.0615(4) 0.1169(3) 0.0480(19) Uani d . 1 1 . .
    H H6'A 0.2875 1.0709 0.1105 0.058 Uiso calc R 1 1 . .
    H H6'B 0.5057 1.0482 0.1627 0.058 Uiso calc R 1 1 . .
    C C7' 0.5880(17) 0.9166(5) -0.0545(3) 0.056(2) Uani d . 1 1 . .
    H H7' 0.4786 0.8665 -0.0437 0.068 Uiso calc R 1 1 . .
    C C8' 0.500(2) 0.9316(6) -0.1248(4) 0.082(3) Uani d . 1 1 . .
    H H8'A 0.6208 0.9733 -0.1406 0.123 Uiso calc R 1 1 . .
    H H8'B 0.3266 0.9558 -0.1238 0.123 Uiso calc R 1 1 . .
    H H8'C 0.4979 0.8753 -0.1548 0.123 Uiso calc R 1 1 . .
    C C9' 0.8581(18) 0.8887(6) -0.0505(4) 0.068(2) Uani d . 1 1 . .
    H H9'A 0.8743 0.8307 -0.0775 0.102 Uiso calc R 1 1 . .
    H H9'B 0.9085 0.8850 -0.0041 0.102 Uiso calc R 1 1 . .
    H H9'C 0.9711 0.9318 -0.0672 0.102 Uiso calc R 1 1 . .
    C C10' 0.532(2) 1.2233(5) 0.1556(4) 0.077(3) Uani d . 1 1 . .
    H H1'A 0.6384 1.2754 0.1506 0.115 Uiso calc R 1 1 . .
    H H1'B 0.5496 1.2117 0.2016 0.115 Uiso calc R 1 1 . .
    H H1'C 0.3509 1.2340 0.1447 0.115 Uiso calc R 1 1 . .
    O O101 -0.0834(9) 0.4245(3) 0.6774(2) 0.0511(12) Uani d . 1 1 . .
    O O102 0.2737(16) 0.2349(4) 0.6766(4) 0.098(2) Uani d . 1 1 . .
    H H12O 0.3357 0.2209 0.6390 0.148 Uiso calc R 1 1 . .
    O O103 -0.1716(13) 0.3208(5) 0.7385(3) 0.098(2) Uani d . 1 1 . .
    O O104 0.2707(9) 0.5213(3) 0.6859(2) 0.0481(12) Uani d . 1 1 . .
    O O105 0.6970(12) 0.3018(3) 0.5502(2) 0.0534(14) Uani d . 1 1 . .
    O O106 0.3879(10) 0.2247(3) 0.4832(2) 0.0514(12) Uani d . 1 1 . .
    N N101 0.2694(14) 0.3225(4) 0.5674(3) 0.0601(17) Uani d . 1 1 . .
    H H11N 0.1117 0.3147 0.5495 0.072 Uiso calc R 1 1 . .
    C C101 -0.0117(19) 0.3510(6) 0.7054(4) 0.072(2) Uani d . 1 1 . .
    C C102 0.2559(17) 0.3269(5) 0.6903(4) 0.062(2) Uani d . 1 1 . .
    H H102 0.3730 0.3499 0.7294 0.075 Uiso calc R 1 1 . .
    C C103 0.3160(14) 0.3765(4) 0.6322(3) 0.0427(16) Uani d . 1 1 . .
    H H103 0.5000 0.3984 0.6368 0.051 Uiso calc R 1 1 . .
    C C104 0.1408(14) 0.4531(4) 0.6425(3) 0.0453(17) Uani d . 1 1 . .
    H H104 0.0869 0.4728 0.5995 0.054 Uiso calc R 1 1 . .
    C C105 0.4667(17) 0.2855(4) 0.5358(3) 0.0443(17) Uani d . 1 1 . .
    C C106 0.5961(16) 0.1848(5) 0.4427(3) 0.055(2) Uani d . 1 1 . .
    H H16A 0.7172 0.1552 0.4705 0.065 Uiso calc R 1 1 . .
    H H16B 0.6937 0.2310 0.4241 0.065 Uiso calc R 1 1 . .
    C C107 0.4784(16) 0.1191(4) 0.3877(3) 0.052(2) Uani d . 1 1 . .
    H H107 0.3328 0.1471 0.3656 0.063 Uiso calc R 1 1 . .
    C C108 0.6698(14) 0.0873(4) 0.3370(3) 0.0468(17) Uani d . 1 1 . .
    C C109 0.8222(18) 0.1341(5) 0.3008(3) 0.065(2) Uani d . 1 1 . .
    H H109 0.8137 0.1966 0.3046 0.077 Uiso calc R 1 1 . .
    C C110 0.9942(18) 0.0859(5) 0.2573(3) 0.065(2) Uani d . 1 1 . .
    H H110 1.1095 0.1176 0.2336 0.078 Uiso calc R 1 1 . .
    C C111 1.0005(17) -0.0025(5) 0.2481(3) 0.063(2) Uani d . 1 1 . .
    H H111 1.1096 -0.0324 0.2161 0.076 Uiso calc R 1 1 . .
    C C112 0.8465(18) -0.0507(5) 0.2857(3) 0.064(2) Uani d . 1 1 . .
    H H112 0.8561 -0.1132 0.2807 0.077 Uiso calc R 1 1 . .
    C C113 0.6843(15) -0.0079(4) 0.3291(3) 0.0483(18) Uani d . 1 1 . .
    C C114 0.4974(14) -0.0392(4) 0.3748(3) 0.0446(16) Uani d . 1 1 . .
    C C115 0.4428(17) -0.1232(4) 0.3870(4) 0.058(2) Uani d . 1 1 . .
    H H115 0.5281 -0.1720 0.3637 0.070 Uiso calc R 1 1 . .
    C C116 0.265(2) -0.1365(5) 0.4329(5) 0.083(3) Uani d . 1 1 . .
    H H116 0.2245 -0.1949 0.4404 0.099 Uiso calc R 1 1 . .
    C C117 0.1432(17) -0.0657(5) 0.4688(4) 0.064(2) Uani d . 1 1 . .
    H H117 0.0224 -0.0757 0.5011 0.076 Uiso calc R 1 1 . .
    C C118 0.1984(17) 0.0199(5) 0.4573(4) 0.064(2) Uani d . 1 1 . .
    H H118 0.1166 0.0689 0.4814 0.077 Uiso calc R 1 1 . .
    C C119 0.3777(16) 0.0321(4) 0.4093(3) 0.055(2) Uani d . 1 1 . .
    C C11' 0.1211(16) 0.6036(4) 0.7002(3) 0.0503(18) Uani d . 1 1 . .
    H H11' -0.0677 0.5880 0.6984 0.060 Uiso calc R 1 1 . .
    C C12' 0.2030(17) 0.6474(5) 0.7706(3) 0.060(2) Uani d . 1 1 . .
    H H12' 0.3926 0.6612 0.7707 0.072 Uiso calc R 1 1 . .
    C C13' 0.0658(19) 0.7362(5) 0.7842(4) 0.071(3) Uani d . 1 1 . .
    H H3'C -0.1227 0.7248 0.7854 0.086 Uiso calc R 1 1 . .
    H H3'D 0.1255 0.7675 0.8284 0.086 Uiso calc R 1 1 . .
    C C14' 0.117(2) 0.7947(5) 0.7322(4) 0.077(3) Uani d . 1 1 . .
    H H4'C 0.0175 0.8493 0.7419 0.092 Uiso calc R 1 1 . .
    H H4'D 0.3029 0.8117 0.7346 0.092 Uiso calc R 1 1 . .
    C C15' 0.0441(18) 0.7500(5) 0.6631(3) 0.061(2) Uani d . 1 1 . .
    H H15' -0.1470 0.7384 0.6601 0.073 Uiso calc R 1 1 . .
    C C16' 0.1762(17) 0.6621(5) 0.6479(3) 0.0536(19) Uani d . 1 1 . .
    H H6'C 0.3650 0.6725 0.6465 0.064 Uiso calc R 1 1 . .
    H H6'D 0.1139 0.6317 0.6037 0.064 Uiso calc R 1 1 . .
    C C17' 0.1619(19) 0.5874(5) 0.8245(4) 0.066(2) Uani d . 1 1 . .
    H H17' 0.2663 0.5335 0.8128 0.079 Uiso calc R 1 1 . .
    C C18' 0.255(2) 0.6314(8) 0.8924(3) 0.091(3) Uani d . 1 1 . .
    H H8D' 0.4023 0.6712 0.8882 0.137 Uiso calc R 1 1 . .
    H H8E' 0.3096 0.5864 0.9193 0.137 Uiso calc R 1 1 . .
    H H8F' 0.1153 0.6653 0.9141 0.137 Uiso calc R 1 1 . .
    C C19' -0.1191(18) 0.5573(6) 0.8270(4) 0.070(2) Uani d . 1 1 . .
    H H9D' -0.1286 0.5067 0.8512 0.105 Uiso calc R 1 1 . .
    H H9E' -0.1912 0.5401 0.7816 0.105 Uiso calc R 1 1 . .
    H H9F' -0.2185 0.6057 0.8497 0.105 Uiso calc R 1 1 . .
    C C1T' 0.112(2) 0.8087(6) 0.6105(5) 0.092(3) Uani d . 1 1 . .
    H H1'D 0.0146 0.8632 0.6181 0.137 Uiso calc R 1 1 . .
    H H1'E 0.0663 0.7770 0.5660 0.137 Uiso calc R 1 1 . .
    H H1'F 0.2975 0.8230 0.6140 0.137 Uiso calc R 1 1 . .
    O O300 0.945(2) 0.5053(6) 0.0366(5) 0.0845(17) Uiso d P 0.667 1 . .
    H H30O 1.0155 0.5544 0.0562 0.127 Uiso d P 0.667 1 . .
    C C300 0.859(3) 0.4525(10) 0.0876(7) 0.0845(17) Uiso d P 0.667 1 . .
    H H300 0.6951 0.4184 0.0735 0.127 Uiso calc PR 0.667 1 . .
    C C302 1.088(3) 0.3928(10) 0.0916(7) 0.0845(17) Uiso d P 0.667 1 . .
    H H32A 1.1029 0.3545 0.0490 0.127 Uiso calc PR 0.667 1 . .
    H H32B 1.0632 0.3564 0.1268 0.127 Uiso calc PR 0.667 1 . .
    H H32C 1.2472 0.4289 0.1018 0.127 Uiso calc PR 0.667 1 . .
    C C301 0.841(3) 0.5067(10) 0.1489(7) 0.0845(17) Uiso d P 0.667 1 . .
    H H31A 0.9897 0.4972 0.1781 0.127 Uiso calc PR 0.667 1 . .
    H H31B 0.6811 0.4922 0.1695 0.127 Uiso calc PR 0.667 1 . .
    H H31C 0.8408 0.5687 0.1420 0.127 Uiso calc PR 0.667 1 . .
loop_
    _atom_site_aniso_label
    _atom_site_aniso_U_11
    _atom_site_aniso_U_22
    _atom_site_aniso_U_33
    _atom_site_aniso_U_12
    _atom_site_aniso_U_13
    _atom_site_aniso_U_23
    O1 0.041(3) 0.064(3) 0.054(3) 0.017(2) 0.008(2) 0.014(2)
    O2 0.108(6) 0.051(3) 0.088(4) -0.001(3) 0.020(4) 0.012(3)
    O3 0.082(5) 0.079(4) 0.066(3) 0.023(3) 0.018(3) 0.001(3)
    O4 0.064(4) 0.042(2) 0.043(2) 0.001(2) 0.005(2) 0.0110(18)
    O5 0.054(4) 0.045(2) 0.049(3) 0.011(2) 0.007(2) 0.0116(19)
    O6 0.047(3) 0.056(3) 0.049(2) 0.001(2) 0.015(2) 0.012(2)
    N1 0.062(5) 0.063(3) 0.034(3) 0.012(3) 0.010(3) 0.019(2)
    C1 0.065(6) 0.064(5) 0.031(3) 0.007(4) 0.007(3) -0.001(3)
    C2 0.053(6) 0.065(4) 0.041(3) -0.002(4) 0.010(3) 0.005(3)
    C3 0.080(6) 0.045(3) 0.045(3) 0.020(4) 0.019(4) 0.015(3)
    C4 0.055(5) 0.041(3) 0.048(3) 0.002(3) 0.018(3) 0.016(3)
    C5 0.085(7) 0.050(4) 0.031(3) 0.017(4) 0.023(4) 0.016(3)
    C6 0.080(6) 0.052(4) 0.042(3) 0.015(4) 0.020(4) 0.017(3)
    C7 0.038(5) 0.045(3) 0.042(3) -0.001(3) 0.015(3) 0.012(3)
    C8 0.043(5) 0.056(4) 0.045(3) -0.004(3) 0.007(3) 0.005(3)
    C9 0.074(6) 0.050(4) 0.048(4) 0.013(4) 0.021(4) 0.011(3)
    C10 0.076(7) 0.065(5) 0.042(3) -0.004(4) 0.013(4) 0.009(3)
    C11 0.080(7) 0.078(5) 0.047(4) 0.009(5) 0.008(4) 0.021(4)
    C12 0.053(6) 0.069(5) 0.053(4) -0.005(4) 0.007(4) 0.013(3)
    C13 0.057(5) 0.043(3) 0.048(3) -0.009(3) 0.010(3) 0.021(3)
    C14 0.049(5) 0.048(4) 0.049(4) -0.004(3) 0.005(3) 0.019(3)
    C15 0.079(7) 0.039(3) 0.062(4) -0.008(4) 0.002(4) 0.020(3)
    C16 0.071(6) 0.045(4) 0.072(5) 0.001(4) 0.005(4) 0.005(4)
    C17 0.080(7) 0.043(4) 0.056(4) 0.009(4) 0.015(4) -0.003(3)
    C18 0.041(5) 0.050(4) 0.065(4) -0.009(3) 0.011(4) 0.003(3)
    C19 0.074(6) 0.044(4) 0.045(3) 0.011(4) 0.013(4) 0.005(3)
    C1' 0.049(5) 0.056(4) 0.046(4) -0.003(4) 0.004(3) 0.007(3)
    C2' 0.066(6) 0.059(4) 0.041(4) 0.002(4) 0.020(4) 0.010(3)
    C3' 0.090(8) 0.072(5) 0.051(4) -0.016(5) 0.011(4) 0.016(4)
    C4' 0.086(8) 0.067(5) 0.069(5) -0.005(5) 0.006(5) 0.015(4)
    C5' 0.088(7) 0.051(4) 0.057(4) 0.011(4) 0.009(4) 0.012(3)
    C6' 0.072(6) 0.035(3) 0.037(3) 0.008(3) 0.009(3) 0.003(2)
    C7' 0.066(6) 0.069(4) 0.033(3) -0.015(4) 0.005(3) 0.005(3)
    C8' 0.104(8) 0.103(6) 0.035(4) -0.030(6) 0.009(4) 0.002(4)
    C9' 0.059(7) 0.083(6) 0.057(4) -0.002(5) 0.018(4) -0.010(4)
    C10' 0.105(8) 0.051(4) 0.074(5) 0.006(5) 0.003(5) 0.005(4)
    O101 0.031(3) 0.062(3) 0.058(3) 0.002(2) 0.010(2) 0.004(2)
    O102 0.112(6) 0.046(3) 0.142(6) -0.004(3) -0.002(5) 0.031(4)
    O103 0.071(5) 0.143(6) 0.093(4) 0.000(4) 0.014(4) 0.063(4)
    O104 0.053(3) 0.045(2) 0.044(2) 0.007(2) 0.003(2) -0.0040(19)
    O105 0.071(4) 0.039(2) 0.052(3) 0.006(3) 0.015(3) 0.0076(19)
    O106 0.054(4) 0.047(2) 0.050(2) 0.001(2) 0.006(2) -0.002(2)
    N101 0.049(5) 0.061(4) 0.064(4) -0.005(3) 0.006(3) -0.009(3)
    C101 0.061(7) 0.090(6) 0.071(5) -0.009(5) -0.001(5) 0.039(5)
    C102 0.061(6) 0.062(5) 0.064(5) 0.012(4) -0.008(4) 0.015(4)
    C103 0.035(5) 0.048(3) 0.044(3) -0.003(3) 0.008(3) 0.002(3)
    C104 0.049(5) 0.055(4) 0.032(3) 0.002(3) 0.012(3) 0.005(3)
    C105 0.044(6) 0.039(3) 0.049(4) -0.006(4) 0.003(4) 0.006(3)
    C106 0.063(6) 0.052(4) 0.047(4) 0.005(4) 0.018(4) -0.002(3)
    C107 0.074(6) 0.040(3) 0.042(3) 0.004(4) 0.011(4) 0.002(3)
    C108 0.044(5) 0.051(4) 0.041(3) 0.005(3) -0.002(3) -0.007(3)
    C109 0.097(8) 0.057(4) 0.040(3) -0.004(4) 0.024(4) 0.001(3)
    C110 0.080(7) 0.066(5) 0.043(4) 0.007(4) -0.001(4) -0.009(3)
    C111 0.078(7) 0.064(5) 0.044(4) 0.018(4) 0.010(4) -0.007(3)
    C112 0.080(7) 0.061(5) 0.048(4) 0.017(4) 0.008(4) -0.009(3)
    C113 0.045(5) 0.047(4) 0.049(4) 0.006(3) 0.009(3) -0.004(3)
    C114 0.037(5) 0.038(3) 0.057(4) 0.004(3) 0.000(3) -0.001(3)
    C115 0.073(6) 0.039(4) 0.064(4) 0.006(4) 0.001(4) 0.008(3)
    C116 0.127(9) 0.039(4) 0.083(5) 0.017(5) 0.033(6) 0.003(4)
    C117 0.064(6) 0.044(4) 0.084(5) -0.002(4) 0.016(4) 0.014(4)
    C118 0.068(7) 0.046(4) 0.079(5) 0.005(4) 0.028(4) 0.004(3)
    C119 0.078(6) 0.034(3) 0.054(4) 0.011(3) 0.013(4) 0.010(3)
    C11' 0.046(5) 0.049(4) 0.054(4) 0.014(3) 0.007(3) -0.003(3)
    C12' 0.067(6) 0.072(5) 0.038(3) 0.001(4) 0.019(4) -0.008(3)
    C13' 0.086(7) 0.064(5) 0.060(4) 0.024(4) 0.023(5) -0.014(4)
    C14' 0.118(9) 0.056(4) 0.053(4) 0.025(5) 0.008(5) -0.012(3)
    C15' 0.071(7) 0.056(4) 0.051(4) 0.000(4) 0.001(4) -0.003(3)
    C16' 0.055(5) 0.059(4) 0.044(4) 0.003(4) -0.009(3) 0.002(3)
    C17' 0.083(7) 0.065(4) 0.047(4) 0.016(4) 0.008(4) -0.003(3)
    C18' 0.094(8) 0.144(9) 0.029(3) 0.044(6) 0.014(4) -0.016(4)
    C19' 0.064(7) 0.089(6) 0.058(5) 0.002(5) 0.018(4) 0.012(4)
    C1T' 0.135(10) 0.064(5) 0.080(6) 0.010(6) 0.010(6) 0.019(4)
_geom_special_details
;
All e.s.d.'s (except the e.s.d. in the dihedral angle between two l.s. planes)
are estimated using the full covariance matrix. The cell e.s.d.'s are taken
into account individually in the estimation of e.s.d.'s in distances, angles
and torsion angles; correlations between e.s.d.'s in cell parameters are only
used when they are defined by crystal symmetry. An approximate (isotropic)
treatment of cell e.s.d.'s is used for estimating e.s.d.'s involving l.s.
planes.
;
loop_
    _geom_bond_atom_site_label_1
    _geom_bond_atom_site_label_2
    _geom_bond_site_symmetry_2
    _geom_bond_distance
    _geom_bond_publ_flag
    O1 C1 . 1.321(9) ?
    O1 C4 . 1.448(8) ?
    O2 C2 . 1.406(9) ?
    O2 H2O . 0.8400 ?
    O3 C1 . 1.229(8) ?
    O4 C4 . 1.389(8) ?
    O4 C1' . 1.473(8) ?
    O5 C5 . 1.211(10) ?
    O6 C5 . 1.377(8) ?
    O6 C6 . 1.399(8) ?
    N1 C5 . 1.307(9) ?
    N1 C3 . 1.451(8) ?
    N1 H1N . 0.8800 ?
    C1 C2 . 1.509(11) ?
    C2 C3 . 1.483(9) ?
    C2 H2 . 1.0000 ?
    C3 C4 . 1.579(10) ?
    C3 H3 . 1.0000 ?
    C4 H4 . 1.0000 ?
    C6 C7 . 1.492(9) ?
    C6 H6A . 0.9900 ?
    C6 H6B . 0.9900 ?
    C7 C19 . 1.504(8) ?
    C7 C8 . 1.521(8) ?
    C7 H7 . 1.0000 ?
    C8 C9 . 1.373(9) ?
    C8 C13 . 1.417(9) ?
    C9 C10 . 1.427(9) ?
    C9 H9 . 0.9500 ?
    C10 C11 . 1.346(10) ?
    C10 H10 . 0.9500 ?
    C11 C12 . 1.376(11) ?
    C11 H11 . 0.9500 ?
    C12 C13 . 1.383(9) ?
    C12 H12 . 0.9500 ?
    C13 C14 . 1.447(9) ?
    C14 C15 . 1.389(9) ?
    C14 C19 . 1.422(9) ?
    C15 C16 . 1.344(10) ?
    C15 H15 . 0.9500 ?
    C16 C17 . 1.383(11) ?
    C16 H16 . 0.9500 ?
    C17 C18 . 1.406(9) ?
    C17 H17 . 0.9500 ?
    C18 C19 . 1.370(9) ?
    C18 H18 . 0.9500 ?
    C1' C2' . 1.479(9) ?
    C1' C6' . 1.544(8) ?
    C1' H1' . 1.0000 ?
    C2' C3' . 1.514(11) ?
    C2' C7' . 1.575(10) ?
    C2' H2' . 1.0000 ?
    C3' C4' . 1.562(12) ?
    C3' H3'A . 0.9900 ?
    C3' H3'B . 0.9900 ?
    C4' C5' . 1.516(11) ?
    C4' H4'A . 0.9900 ?
    C4' H4'B . 0.9900 ?
    C5' C6' . 1.499(10) ?
    C5' C10' . 1.508(10) ?
    C5' H5' . 1.0000 ?
    C6' H6'A . 0.9900 ?
    C6' H6'B . 0.9900 ?
    C7' C9' . 1.473(12) ?
    C7' C8' . 1.536(10) ?
    C7' H7' . 1.0000 ?
    C8' H8'A . 0.9800 ?
    C8' H8'B . 0.9800 ?
    C8' H8'C . 0.9800 ?
    C9' H9'A . 0.9800 ?
    C9' H9'B . 0.9800 ?
    C9' H9'C . 0.9800 ?
    C10' H1'A . 0.9800 ?
    C10' H1'B . 0.9800 ?
    C10' H1'C . 0.9800 ?
    O101 C101 . 1.386(9) ?
    O101 C104 . 1.476(8) ?
    O102 C102 . 1.401(9) ?
    O102 H12O . 0.8400 ?
    O103 C101 . 1.213(10) ?
    O104 C104 . 1.407(8) ?
    O104 C11' . 1.489(7) ?
    O105 C105 . 1.230(8) ?
    O106 C105 . 1.357(8) ?
    O106 C106 . 1.468(8) ?
    N101 C105 . 1.320(9) ?
    N101 C103 . 1.460(9) ?
    N101 H11N . 0.8800 ?
    C101 C102 . 1.473(12) ?
    C102 C103 . 1.535(10) ?
    C102 H102 . 1.0000 ?
    C103 C104 . 1.492(9) ?
    C103 H103 . 1.0000 ?
    C104 H104 . 1.0000 ?
    C106 C107 . 1.493(10) ?
    C106 H16A . 0.9900 ?
    C106 H16B . 0.9900 ?
    C107 C108 . 1.494(9) ?
    C107 C119 . 1.550(9) ?
    C107 H107 . 1.0000 ?
    C108 C109 . 1.363(10) ?
    C108 C113 . 1.447(9) ?
    C109 C110 . 1.420(10) ?
    C109 H109 . 0.9500 ?
    C110 C111 . 1.340(11) ?
    C110 H110 . 0.9500 ?
    C111 C112 . 1.398(11) ?
    C111 H111 . 0.9500 ?
    C112 C113 . 1.350(9) ?
    C112 H112 . 0.9500 ?
    C113 C114 . 1.487(9) ?
    C114 C115 . 1.371(9) ?
    C114 C119 . 1.380(9) ?
    C115 C116 . 1.369(11) ?
    C115 H115 . 0.9500 ?
    C116 C117 . 1.391(10) ?
    C116 H116 . 0.9500 ?
    C117 C118 . 1.392(10) ?
    C117 H117 . 0.9500 ?
    C118 C119 . 1.403(10) ?
    C118 H118 . 0.9500 ?
    C11' C16' . 1.521(10) ?
    C11' C12' . 1.531(10) ?
    C11' H11' . 1.0000 ?
    C12' C13' . 1.539(10) ?
    C12' C17' . 1.549(10) ?
    C12' H12' . 1.0000 ?
    C13' C14' . 1.512(11) ?
    C13' H3'C . 0.9900 ?
    C13' H3'D . 0.9900 ?
    C14' C15' . 1.503(11) ?
    C14' H4'C . 0.9900 ?
    C14' H4'D . 0.9900 ?
    C15' C16' . 1.518(10) ?
    C15' C1T' . 1.541(11) ?
    C15' H15' . 1.0000 ?
    C16' H6'C . 0.9900 ?
    C16' H6'D . 0.9900 ?
    C17' C18' . 1.504(12) ?
    C17' C19' . 1.523(13) ?
    C17' H17' . 1.0000 ?
    C18' H8D' . 0.9800 ?
    C18' H8E' . 0.9800 ?
    C18' H8F' . 0.9800 ?
    C19' H9D' . 0.9800 ?
    C19' H9E' . 0.9800 ?
    C19' H9F' . 0.9800 ?
    C1T' H1'D . 0.9800 ?
    C1T' H1'E . 0.9800 ?
    C1T' H1'F . 0.9800 ?
    O300 C300 . 1.483(17) ?
    O300 H30O . 0.864(10) ?
    C300 C301 . 1.400(19) ?
    C300 C302 . 1.52(2) ?
    C300 H300 . 1.0000 ?
    C302 H32A . 0.9800 ?
    C302 H32B . 0.9800 ?
    C302 H32C . 0.9800 ?
    C301 H31A . 0.9800 ?
    C301 H31B . 0.9800 ?
    C301 H31C . 0.9800 ?
loop_
    _geom_angle_atom_site_label_1
    _geom_angle_atom_site_label_2
    _geom_angle_atom_site_label_3
    _geom_angle_site_symmetry_1
    _geom_angle_site_symmetry_3
    _geom_angle
    _geom_angle_publ_flag
    C1 O1 C4 . . 112.0(6) ?
    C2 O2 H2O . . 109.5 ?
    C4 O4 C1' . . 113.5(5) ?
    C5 O6 C6 . . 117.0(6) ?
    C5 N1 C3 . . 119.3(7) ?
    C5 N1 H1N . . 120.3 ?
    C3 N1 H1N . . 120.3 ?
    O3 C1 O1 . . 122.1(7) ?
    O3 C1 C2 . . 127.9(7) ?
    O1 C1 C2 . . 109.9(6) ?
    O2 C2 C3 . . 117.8(6) ?
    O2 C2 C1 . . 111.4(6) ?
    C3 C2 C1 . . 106.0(6) ?
    O2 C2 H2 . . 107.0 ?
    C3 C2 H2 . . 107.0 ?
    C1 C2 H2 . . 107.0 ?
    N1 C3 C2 . . 112.2(5) ?
    N1 C3 C4 . . 108.8(7) ?
    C2 C3 C4 . . 102.0(5) ?
    N1 C3 H3 . . 111.2 ?
    C2 C3 H3 . . 111.2 ?
    C4 C3 H3 . . 111.2 ?
    O4 C4 O1 . . 108.2(5) ?
    O4 C4 C3 . . 106.7(6) ?
    O1 C4 C3 . . 104.6(5) ?
    O4 C4 H4 . . 112.3 ?
    O1 C4 H4 . . 112.3 ?
    C3 C4 H4 . . 112.3 ?
    O5 C5 N1 . . 126.9(6) ?
    O5 C5 O6 . . 119.8(6) ?
    N1 C5 O6 . . 113.3(8) ?
    O6 C6 C7 . . 110.6(6) ?
    O6 C6 H6A . . 109.5 ?
    C7 C6 H6A . . 109.5 ?
    O6 C6 H6B . . 109.5 ?
    C7 C6 H6B . . 109.5 ?
    H6A C6 H6B . . 108.1 ?
    C6 C7 C19 . . 115.1(5) ?
    C6 C7 C8 . . 113.8(6) ?
    C19 C7 C8 . . 103.6(5) ?
    C6 C7 H7 . . 108.0 ?
    C19 C7 H7 . . 108.0 ?
    C8 C7 H7 . . 108.0 ?
    C9 C8 C13 . . 121.2(6) ?
    C9 C8 C7 . . 129.6(6) ?
    C13 C8 C7 . . 109.2(5) ?
    C8 C9 C10 . . 118.2(6) ?
    C8 C9 H9 . . 120.9 ?
    C10 C9 H9 . . 120.9 ?
    C11 C10 C9 . . 120.6(7) ?
    C11 C10 H10 . . 119.7 ?
    C9 C10 H10 . . 119.7 ?
    C10 C11 C12 . . 120.7(7) ?
    C10 C11 H11 . . 119.6 ?
    C12 C11 H11 . . 119.6 ?
    C11 C12 C13 . . 121.2(7) ?
    C11 C12 H12 . . 119.4 ?
    C13 C12 H12 . . 119.4 ?
    C12 C13 C8 . . 118.0(6) ?
    C12 C13 C14 . . 133.3(6) ?
    C8 C13 C14 . . 108.7(5) ?
    C15 C14 C19 . . 118.5(6) ?
    C15 C14 C13 . . 131.9(6) ?
    C19 C14 C13 . . 109.6(5) ?
    C16 C15 C14 . . 122.4(6) ?
    C16 C15 H15 . . 118.8 ?
    C14 C15 H15 . . 118.8 ?
    C15 C16 C17 . . 118.9(6) ?
    C15 C16 H16 . . 120.5 ?
    C17 C16 H16 . . 120.5 ?
    C16 C17 C18 . . 121.5(7) ?
    C16 C17 H17 . . 119.3 ?
    C18 C17 H17 . . 119.3 ?
    C19 C18 C17 . . 118.9(7) ?
    C19 C18 H18 . . 120.6 ?
    C17 C18 H18 . . 120.6 ?
    C18 C19 C14 . . 119.8(6) ?
    C18 C19 C7 . . 131.2(6) ?
    C14 C19 C7 . . 108.9(5) ?
    O4 C1' C2' . . 111.2(6) ?
    O4 C1' C6' . . 107.6(5) ?
    C2' C1' C6' . . 111.8(5) ?
    O4 C1' H1' . . 108.7 ?
    C2' C1' H1' . . 108.7 ?
    C6' C1' H1' . . 108.7 ?
    C1' C2' C3' . . 109.6(7) ?
    C1' C2' C7' . . 112.2(6) ?
    C3' C2' C7' . . 112.7(6) ?
    C1' C2' H2' . . 107.3 ?
    C3' C2' H2' . . 107.3 ?
    C7' C2' H2' . . 107.3 ?
    C2' C3' C4' . . 111.7(6) ?
    C2' C3' H3'A . . 109.3 ?
    C4' C3' H3'A . . 109.3 ?
    C2' C3' H3'B . . 109.3 ?
    C4' C3' H3'B . . 109.3 ?
    H3'A C3' H3'B . . 107.9 ?
    C5' C4' C3' . . 110.7(7) ?
    C5' C4' H4'A . . 109.5 ?
    C3' C4' H4'A . . 109.5 ?
    C5' C4' H4'B . . 109.5 ?
    C3' C4' H4'B . . 109.5 ?
    H4'A C4' H4'B . . 108.1 ?
    C6' C5' C10' . . 112.1(6) ?
    C6' C5' C4' . . 111.9(7) ?
    C10' C5' C4' . . 110.0(6) ?
    C6' C5' H5' . . 107.5 ?
    C10' C5' H5' . . 107.5 ?
    C4' C5' H5' . . 107.5 ?
    C5' C6' C1' . . 112.2(5) ?
    C5' C6' H6'A . . 109.2 ?
    C1' C6' H6'A . . 109.2 ?
    C5' C6' H6'B . . 109.2 ?
    C1' C6' H6'B . . 109.2 ?
    H6'A C6' H6'B . . 107.9 ?
    C9' C7' C8' . . 112.8(7) ?
    C9' C7' C2' . . 114.2(7) ?
    C8' C7' C2' . . 109.9(7) ?
    C9' C7' H7' . . 106.4 ?
    C8' C7' H7' . . 106.4 ?
    C2' C7' H7' . . 106.4 ?
    C7' C8' H8'A . . 109.5 ?
    C7' C8' H8'B . . 109.5 ?
    H8'A C8' H8'B . . 109.5 ?
    C7' C8' H8'C . . 109.5 ?
    H8'A C8' H8'C . . 109.5 ?
    H8'B C8' H8'C . . 109.5 ?
    C7' C9' H9'A . . 109.5 ?
    C7' C9' H9'B . . 109.5 ?
    H9'A C9' H9'B . . 109.5 ?
    C7' C9' H9'C . . 109.5 ?
    H9'A C9' H9'C . . 109.5 ?
    H9'B C9' H9'C . . 109.5 ?
    C5' C10' H1'A . . 109.5 ?
    C5' C10' H1'B . . 109.5 ?
    H1'A C10' H1'B . . 109.5 ?
    C5' C10' H1'C . . 109.5 ?
    H1'A C10' H1'C . . 109.5 ?
    H1'B C10' H1'C . . 109.5 ?
    C101 O101 C104 . . 107.5(6) ?
    C102 O102 H12O . . 109.5 ?
    C104 O104 C11' . . 114.3(5) ?
    C105 O106 C106 . . 115.1(6) ?
    C105 N101 C103 . . 119.2(7) ?
    C105 N101 H11N . . 120.4 ?
    C103 N101 H11N . . 120.4 ?
    O103 C101 O101 . . 116.2(8) ?
    O103 C101 C102 . . 132.4(8) ?
    O101 C101 C102 . . 111.3(6) ?
    O102 C102 C101 . . 110.1(8) ?
    O102 C102 C103 . . 115.2(6) ?
    C101 C102 C103 . . 103.6(6) ?
    O102 C102 H102 . . 109.3 ?
    C101 C102 H102 . . 109.3 ?
    C103 C102 H102 . . 109.3 ?
    N101 C103 C104 . . 112.3(6) ?
    N101 C103 C102 . . 112.9(6) ?
    C104 C103 C102 . . 102.8(5) ?
    N101 C103 H103 . . 109.6 ?
    C104 C103 H103 . . 109.6 ?
    C102 C103 H103 . . 109.6 ?
    O104 C104 O101 . . 107.2(4) ?
    O104 C104 C103 . . 107.8(6) ?
    O101 C104 C103 . . 106.6(5) ?
    O104 C104 H104 . . 111.6 ?
    O101 C104 H104 . . 111.6 ?
    C103 C104 H104 . . 111.6 ?
    O105 C105 N101 . . 126.3(7) ?
    O105 C105 O106 . . 121.8(6) ?
    N101 C105 O106 . . 111.8(7) ?
    O106 C106 C107 . . 108.5(6) ?
    O106 C106 H16A . . 110.0 ?
    C107 C106 H16A . . 110.0 ?
    O106 C106 H16B . . 110.0 ?
    C107 C106 H16B . . 110.0 ?
    H16A C106 H16B . . 108.4 ?
    C106 C107 C108 . . 112.1(7) ?
    C106 C107 C119 . . 114.9(5) ?
    C108 C107 C119 . . 102.6(5) ?
    C106 C107 H107 . . 109.0 ?
    C108 C107 H107 . . 109.0 ?
    C119 C107 H107 . . 109.0 ?
    C109 C108 C113 . . 119.9(6) ?
    C109 C108 C107 . . 129.7(6) ?
    C113 C108 C107 . . 110.5(6) ?
    C108 C109 C110 . . 117.3(7) ?
    C108 C109 H109 . . 121.3 ?
    C110 C109 H109 . . 121.3 ?
    C111 C110 C109 . . 122.7(8) ?
    C111 C110 H110 . . 118.7 ?
    C109 C110 H110 . . 118.7 ?
    C110 C111 C112 . . 120.0(7) ?
    C110 C111 H111 . . 120.0 ?
    C112 C111 H111 . . 120.0 ?
    C113 C112 C111 . . 119.6(7) ?
    C113 C112 H112 . . 120.2 ?
    C111 C112 H112 . . 120.2 ?
    C112 C113 C108 . . 120.4(7) ?
    C112 C113 C114 . . 132.5(6) ?
    C108 C113 C114 . . 107.1(5) ?
    C115 C114 C119 . . 120.5(6) ?
    C115 C114 C113 . . 129.9(6) ?
    C119 C114 C113 . . 109.6(5) ?
    C116 C115 C114 . . 119.8(7) ?
    C116 C115 H115 . . 120.1 ?
    C114 C115 H115 . . 120.1 ?
    C115 C116 C117 . . 120.9(7) ?
    C115 C116 H116 . . 119.6 ?
    C117 C116 H116 . . 119.6 ?
    C116 C117 C118 . . 119.9(7) ?
    C116 C117 H117 . . 120.1 ?
    C118 C117 H117 . . 120.1 ?
    C117 C118 C119 . . 118.4(7) ?
    C117 C118 H118 . . 120.8 ?
    C119 C118 H118 . . 120.8 ?
    C114 C119 C118 . . 120.5(6) ?
    C114 C119 C107 . . 110.3(6) ?
    C118 C119 C107 . . 129.2(6) ?
    O104 C11' C16' . . 108.8(5) ?
    O104 C11' C12' . . 107.3(6) ?
    C16' C11' C12' . . 112.6(6) ?
    O104 C11' H11' . . 109.4 ?
    C16' C11' H11' . . 109.4 ?
    C12' C11' H11' . . 109.4 ?
    C11' C12' C13' . . 107.9(7) ?
    C11' C12' C17' . . 113.7(6) ?
    C13' C12' C17' . . 113.6(6) ?
    C11' C12' H12' . . 107.1 ?
    C13' C12' H12' . . 107.1 ?
    C17' C12' H12' . . 107.1 ?
    C14' C13' C12' . . 112.4(6) ?
    C14' C13' H3'C . . 109.1 ?
    C12' C13' H3'C . . 109.1 ?
    C14' C13' H3'D . . 109.1 ?
    C12' C13' H3'D . . 109.1 ?
    H3'C C13' H3'D . . 107.9 ?
    C15' C14' C13' . . 112.4(7) ?
    C15' C14' H4'C . . 109.1 ?
    C13' C14' H4'C . . 109.1 ?
    C15' C14' H4'D . . 109.1 ?
    C13' C14' H4'D . . 109.1 ?
    H4'C C14' H4'D . . 107.9 ?
    C14' C15' C16' . . 111.0(7) ?
    C14' C15' C1T' . . 111.6(7) ?
    C16' C15' C1T' . . 109.6(6) ?
    C14' C15' H15' . . 108.2 ?
    C16' C15' H15' . . 108.2 ?
    C1T' C15' H15' . . 108.2 ?
    C15' C16' C11' . . 111.0(6) ?
    C15' C16' H6'C . . 109.4 ?
    C11' C16' H6'C . . 109.4 ?
    C15' C16' H6'D . . 109.4 ?
    C11' C16' H6'D . . 109.4 ?
    H6'C C16' H6'D . . 108.0 ?
    C18' C17' C19' . . 109.4(7) ?
    C18' C17' C12' . . 112.1(8) ?
    C19' C17' C12' . . 112.5(7) ?
    C18' C17' H17' . . 107.6 ?
    C19' C17' H17' . . 107.6 ?
    C12' C17' H17' . . 107.6 ?
    C17' C18' H8D' . . 109.5 ?
    C17' C18' H8E' . . 109.5 ?
    H8D' C18' H8E' . . 109.5 ?
    C17' C18' H8F' . . 109.5 ?
    H8D' C18' H8F' . . 109.5 ?
    H8E' C18' H8F' . . 109.5 ?
    C17' C19' H9D' . . 109.5 ?
    C17' C19' H9E' . . 109.5 ?
    H9D' C19' H9E' . . 109.5 ?
    C17' C19' H9F' . . 109.5 ?
    H9D' C19' H9F' . . 109.5 ?
    H9E' C19' H9F' . . 109.5 ?
    C15' C1T' H1'D . . 109.5 ?
    C15' C1T' H1'E . . 109.5 ?
    H1'D C1T' H1'E . . 109.5 ?
    C15' C1T' H1'F . . 109.5 ?
    H1'D C1T' H1'F . . 109.5 ?
    H1'E C1T' H1'F . . 109.5 ?
    C300 O300 H30O . . 109.0(10) ?
    C301 C300 O300 . . 110.2(12) ?
    C301 C300 C302 . . 108.8(14) ?
    O300 C300 C302 . . 100.6(11) ?
    C301 C300 H300 . . 112.2 ?
    O300 C300 H300 . . 112.2 ?
    C302 C300 H300 . . 112.2 ?
    C300 C302 H32A . . 109.5 ?
    C300 C302 H32B . . 109.5 ?
    H32A C302 H32B . . 109.5 ?
    C300 C302 H32C . . 109.5 ?
    H32A C302 H32C . . 109.5 ?
    H32B C302 H32C . . 109.5 ?
    C300 C301 H31A . . 109.5 ?
    C300 C301 H31B . . 109.5 ?
    H31A C301 H31B . . 109.5 ?
    C300 C301 H31C . . 109.5 ?
    H31A C301 H31C . . 109.5 ?
    H31B C301 H31C . . 109.5 ?
loop_
    _geom_torsion_atom_site_label_1
    _geom_torsion_atom_site_label_2
    _geom_torsion_atom_site_label_3
    _geom_torsion_atom_site_label_4
    _geom_torsion_site_symmetry_1
    _geom_torsion_site_symmetry_2
    _geom_torsion_site_symmetry_3
    _geom_torsion_site_symmetry_4
    _geom_torsion
    _geom_torsion_publ_flag
    C4 O1 C1 O3 . . . . -179.5(6) ?
    C4 O1 C1 C2 . . . . -1.9(7) ?
    O3 C1 C2 O2 . . . . 34.6(10) ?
    O1 C1 C2 O2 . . . . -142.8(6) ?
    O3 C1 C2 C3 . . . . 163.9(7) ?
    O1 C1 C2 C3 . . . . -13.5(8) ?
    C5 N1 C3 C2 . . . . -101.7(8) ?
    C5 N1 C3 C4 . . . . 146.2(6) ?
    O2 C2 C3 N1 . . . . 30.4(11) ?
    C1 C2 C3 N1 . . . . -95.1(7) ?
    O2 C2 C3 C4 . . . . 146.7(7) ?
    C1 C2 C3 C4 . . . . 21.2(7) ?
    C1' O4 C4 O1 . . . . -70.8(7) ?
    C1' O4 C4 C3 . . . . 177.1(5) ?
    C1 O1 C4 O4 . . . . -98.0(6) ?
    C1 O1 C4 C3 . . . . 15.5(7) ?
    N1 C3 C4 O4 . . . . -149.1(5) ?
    C2 C3 C4 O4 . . . . 92.2(6) ?
    N1 C3 C4 O1 . . . . 96.4(6) ?
    C2 C3 C4 O1 . . . . -22.3(7) ?
    C3 N1 C5 O5 . . . . -14.1(10) ?
    C3 N1 C5 O6 . . . . 166.4(6) ?
    C6 O6 C5 O5 . . . . -4.6(9) ?
    C6 O6 C5 N1 . . . . 175.0(6) ?
    C5 O6 C6 C7 . . . . 179.9(6) ?
    O6 C6 C7 C19 . . . . -70.4(8) ?
    O6 C6 C7 C8 . . . . 170.2(5) ?
    C6 C7 C8 C9 . . . . -51.1(10) ?
    C19 C7 C8 C9 . . . . -176.8(8) ?
    C6 C7 C8 C13 . . . . 127.4(7) ?
    C19 C7 C8 C13 . . . . 1.7(8) ?
    C13 C8 C9 C10 . . . . 2.4(11) ?
    C7 C8 C9 C10 . . . . -179.2(7) ?
    C8 C9 C10 C11 . . . . -2.7(12) ?
    C9 C10 C11 C12 . . . . 0.8(13) ?
    C10 C11 C12 C13 . . . . 1.4(13) ?
    C11 C12 C13 C8 . . . . -1.6(12) ?
    C11 C12 C13 C14 . . . . -177.9(8) ?
    C9 C8 C13 C12 . . . . -0.4(11) ?
    C7 C8 C13 C12 . . . . -179.0(7) ?
    C9 C8 C13 C14 . . . . 176.8(7) ?
    C7 C8 C13 C14 . . . . -1.9(8) ?
    C12 C13 C14 C15 . . . . -3.0(15) ?
    C8 C13 C14 C15 . . . . -179.6(8) ?
    C12 C13 C14 C19 . . . . 177.8(8) ?
    C8 C13 C14 C19 . . . . 1.3(9) ?
    C19 C14 C15 C16 . . . . -1.5(12) ?
    C13 C14 C15 C16 . . . . 179.5(8) ?
    C14 C15 C16 C17 . . . . 0.7(13) ?
    C15 C16 C17 C18 . . . . 1.7(12) ?
    C16 C17 C18 C19 . . . . -3.1(12) ?
    C17 C18 C19 C14 . . . . 2.2(12) ?
    C17 C18 C19 C7 . . . . -178.5(8) ?
    C15 C14 C19 C18 . . . . 0.0(12) ?
    C13 C14 C19 C18 . . . . 179.2(7) ?
    C15 C14 C19 C7 . . . . -179.5(7) ?
    C13 C14 C19 C7 . . . . -0.2(9) ?
    C6 C7 C19 C18 . . . . 54.9(12) ?
    C8 C7 C19 C18 . . . . 179.8(8) ?
    C6 C7 C19 C14 . . . . -125.8(7) ?
    C8 C7 C19 C14 . . . . -0.9(8) ?
    C4 O4 C1' C2' . . . . 141.2(6) ?
    C4 O4 C1' C6' . . . . -96.1(6) ?
    O4 C1' C2' C3' . . . . 178.0(6) ?
    C6' C1' C2' C3' . . . . 57.8(9) ?
    O4 C1' C2' C7' . . . . -55.9(9) ?
    C6' C1' C2' C7' . . . . -176.2(6) ?
    C1' C2' C3' C4' . . . . -57.9(9) ?
    C7' C2' C3' C4' . . . . 176.4(7) ?
    C2' C3' C4' C5' . . . . 54.9(11) ?
    C3' C4' C5' C6' . . . . -51.8(10) ?
    C3' C4' C5' C10' . . . . -177.1(8) ?
    C10' C5' C6' C1' . . . . 176.5(7) ?
    C4' C5' C6' C1' . . . . 52.4(9) ?
    O4 C1' C6' C5' . . . . -178.3(6) ?
    C2' C1' C6' C5' . . . . -56.0(9) ?
    C1' C2' C7' C9' . . . . -63.9(9) ?
    C3' C2' C7' C9' . . . . 60.4(9) ?
    C1' C2' C7' C8' . . . . 168.1(7) ?
    C3' C2' C7' C8' . . . . -67.6(9) ?
    C104 O101 C101 O103 . . . . 177.1(7) ?
    C104 O101 C101 C102 . . . . -0.7(9) ?
    O103 C101 C102 O102 . . . . 42.4(14) ?
    O101 C101 C102 O102 . . . . -140.2(7) ?
    O103 C101 C102 C103 . . . . 166.0(10) ?
    O101 C101 C102 C103 . . . . -16.6(10) ?
    C105 N101 C103 C104 . . . . 144.6(6) ?
    C105 N101 C103 C102 . . . . -99.7(8) ?
    O102 C102 C103 N101 . . . . 25.6(10) ?
    C101 C102 C103 N101 . . . . -94.7(7) ?
    O102 C102 C103 C104 . . . . 146.8(7) ?
    C101 C102 C103 C104 . . . . 26.5(8) ?
    C11' O104 C104 O101 . . . . -66.5(6) ?
    C11' O104 C104 C103 . . . . 179.0(5) ?
    C101 O101 C104 O104 . . . . -96.8(7) ?
    C101 O101 C104 C103 . . . . 18.5(7) ?
    N101 C103 C104 O104 . . . . -151.2(5) ?
    C102 C103 C104 O104 . . . . 87.1(6) ?
    N101 C103 C104 O101 . . . . 93.9(6) ?
    C102 C103 C104 O101 . . . . -27.7(7) ?
    C103 N101 C105 O105 . . . . -11.9(10) ?
    C103 N101 C105 O106 . . . . 168.3(5) ?
    C106 O106 C105 O105 . . . . -3.8(8) ?
    C106 O106 C105 N101 . . . . 176.0(5) ?
    C105 O106 C106 C107 . . . . 179.4(5) ?
    O106 C106 C107 C108 . . . . 169.6(5) ?
    O106 C106 C107 C119 . . . . -73.8(8) ?
    C106 C107 C108 C109 . . . . -55.7(10) ?
    C119 C107 C108 C109 . . . . -179.5(8) ?
    C106 C107 C108 C113 . . . . 123.5(7) ?
    C119 C107 C108 C113 . . . . -0.3(8) ?
    C113 C108 C109 C110 . . . . -1.1(11) ?
    C107 C108 C109 C110 . . . . 178.0(8) ?
    C108 C109 C110 C111 . . . . 3.8(12) ?
    C109 C110 C111 C112 . . . . -4.6(13) ?
    C110 C111 C112 C113 . . . . 2.7(12) ?
    C111 C112 C113 C108 . . . . -0.2(12) ?
    C111 C112 C113 C114 . . . . 179.2(8) ?
    C109 C108 C113 C112 . . . . -0.5(11) ?
    C107 C108 C113 C112 . . . . -179.8(7) ?
    C109 C108 C113 C114 . . . . 179.9(7) ?
    C107 C108 C113 C114 . . . . 0.6(8) ?
    C112 C113 C114 C115 . . . . 2.2(14) ?
    C108 C113 C114 C115 . . . . -178.3(8) ?
    C112 C113 C114 C119 . . . . 179.8(8) ?
    C108 C113 C114 C119 . . . . -0.7(8) ?
    C119 C114 C115 C116 . . . . 1.1(12) ?
    C113 C114 C115 C116 . . . . 178.5(8) ?
    C114 C115 C116 C117 . . . . -1.7(15) ?
    C115 C116 C117 C118 . . . . 1.1(15) ?
    C116 C117 C118 C119 . . . . 0.0(14) ?
    C115 C114 C119 C118 . . . . 0.0(12) ?
    C113 C114 C119 C118 . . . . -177.9(7) ?
    C115 C114 C119 C107 . . . . 178.4(7) ?
    C113 C114 C119 C107 . . . . 0.5(9) ?
    C117 C118 C119 C114 . . . . -0.6(13) ?
    C117 C118 C119 C107 . . . . -178.6(8) ?
    C106 C107 C119 C114 . . . . -122.1(7) ?
    C108 C107 C119 C114 . . . . -0.1(8) ?
    C106 C107 C119 C118 . . . . 56.1(11) ?
    C108 C107 C119 C118 . . . . 178.1(8) ?
    C104 O104 C11' C16' . . . . -88.5(7) ?
    C104 O104 C11' C12' . . . . 149.4(5) ?
    O104 C11' C12' C13' . . . . 175.7(6) ?
    C16' C11' C12' C13' . . . . 56.0(9) ?
    O104 C11' C12' C17' . . . . -57.4(8) ?
    C16' C11' C12' C17' . . . . -177.1(7) ?
    C11' C12' C13' C14' . . . . -55.0(10) ?
    C17' C12' C13' C14' . . . . 178.0(8) ?
    C12' C13' C14' C15' . . . . 55.9(11) ?
    C13' C14' C15' C16' . . . . -54.3(10) ?
    C13' C14' C15' C1T' . . . . -176.8(8) ?
    C14' C15' C16' C11' . . . . 54.4(10) ?
    C1T' C15' C16' C11' . . . . 178.0(8) ?
    O104 C11' C16' C15' . . . . -175.8(6) ?
    C12' C11' C16' C15' . . . . -57.0(9) ?
    C11' C12' C17' C18' . . . . 177.5(7) ?
    C13' C12' C17' C18' . . . . -58.6(10) ?
    C11' C12' C17' C19' . . . . -58.8(8) ?
    C13' C12' C17' C19' . . . . 65.1(9) ?
loop_
    _geom_hbond_atom_site_label_D
    _geom_hbond_atom_site_label_H
    _geom_hbond_atom_site_label_A
    _geom_hbond_site_symmetry_A
    _geom_hbond_distance_DH
    _geom_hbond_distance_HA
    _geom_hbond_distance_DA
    _geom_hbond_angle_DHA
    _geom_hbond_publ_flag
    N1 H1N O5 1_655 0.88 2.19 3.015(9) 157 y
    O2 H2O O3 . 0.84 2.46 2.877(9) 111 y
    N101 H11N O105 1_455 0.88 2.15 2.977(10) 155 y
    O102 H12O N101 . 0.84 2.31 2.761(10) 114 y
    O300 H30O O2 1_655 0.86 1.95 2.707(12) 145 y
    C3 H3 O1 1_455 1.00 2.26 3.222(10) 162 y
    C12 H12 O105 1_455 0.95 2.55 3.444(9) 158 y
    C103 H103 O101 1_655 1.00 2.29 3.250(8) 161 y
_iucr_refine_instructions_details
;
TITL Al22 in P1 post-squeeze/reject runs
CELL 1.54178   5.1786  15.3176  20.3554  98.495  92.109  91.120
ZERR    2.00   0.0002   0.0005   0.0014   0.007   0.007   0.006
LATT -1
SFAC C  H  N  O
UNIT 60 75.33 2 12.67
L.S. 7
BOND $H
FMAP 2
ACTA
HTAB
CONF
PLAN 20
shel 5.0 0.87
TEMP -150
OMIT 1 3 -1
omit -1 -3 1
omit 1 8 -6
omit -1 1 2
omit -1 -8 6
omit 1 -1 2
omit 0 5 9
omit 1 0 3
omit 1 -5 7
omit -1 5 -7
omit 0 -5 7
omit  1 -1 -2
omit -1 0 -3
omit 2 0 3
omit -1 0 6
omit 0 0 11
omit -1 2 -4
omit 0 -7 1
omit 0 5 -7
omit 2 0 -3
omit 0 3 -3
omit 1 -2 4
omit 0 7 -3
omit -1 0 -8
omit -1 0 8
omit 0 5 4
omit 0 1 4
omit 0 -10 3
omit 0 -3 3
omit 0 7 -1
omit 2 0 -3
omit 0 -7 3
omit 0 0 -11
omit 0 -5 -4
omit -2 0 3
WGHT    0.178300
EXTI    0.010076
FVAR       1.00641   0.08453
MOLE 1
O1    4    0.719049    0.806162    0.082256    11.00000    0.04054    0.06440 =
         0.05380    0.01389    0.00791    0.01652
O2    4    0.341701    0.617740    0.083466    11.00000    0.10750    0.05123 =
         0.08766    0.01219    0.01970   -0.00136
AFIX 147
H2O   2    0.444515    0.585824    0.060288    11.00000   -1.50000
AFIX   0
O3    4    0.794819    0.675389    0.022736    11.00000    0.08153    0.07893 =
         0.06552    0.00058    0.01832    0.02304
O4    4    0.393606    0.905208    0.077258    11.00000    0.06420    0.04193 =
         0.04308    0.01096    0.00465    0.00131
O5    4   -0.068237    0.736588    0.211608    11.00000    0.05418    0.04521 =
         0.04885    0.01164    0.00735    0.01091
O6    4    0.229806    0.684705    0.277438    11.00000    0.04717    0.05648 =
         0.04925    0.01175    0.01525    0.00128
N1    3    0.354878    0.750447    0.192118    11.00000    0.06161    0.06323 =
         0.03447    0.01938    0.01035    0.01222
AFIX  43
H1N   2    0.512630    0.751102    0.209830    11.00000   -1.20000
AFIX   0
C1    1    0.647317    0.725250    0.055038    11.00000    0.06486    0.06373 =
         0.03133   -0.00115    0.00657    0.00749
C2    1    0.373596    0.705734    0.072556    11.00000    0.05259    0.06476 =
         0.04135    0.00490    0.00961   -0.00162
AFIX  13
H2    2    0.259432    0.713143    0.033163    11.00000   -1.20000
AFIX   0
C3    1    0.310249    0.776556    0.127050    11.00000    0.08022    0.04502 =
         0.04462    0.01493    0.01891    0.01972
AFIX  13
H3    2    0.129200    0.796498    0.121253    11.00000   -1.20000
AFIX   0
C4    1    0.513115    0.851828    0.118222    11.00000    0.05482    0.04061 =
         0.04842    0.01636    0.01772    0.00217
AFIX  13
H4    2    0.576307    0.885875    0.161763    11.00000   -1.20000
AFIX   0
C5    1    0.158321    0.725945    0.224149    11.00000    0.08507    0.05043 =
         0.03114    0.01634    0.02313    0.01719
C6    1    0.032763    0.662689    0.317711    11.00000    0.07980    0.05206 =
         0.04196    0.01709    0.01959    0.01453
AFIX  23
H6A   2   -0.095704    0.622662    0.290601    11.00000   -1.20000
H6B   2   -0.056312    0.716844    0.336384    11.00000   -1.20000
AFIX   0
C7    1    0.140312    0.618570    0.372989    11.00000    0.03780    0.04536 =
         0.04163    0.01163    0.01531   -0.00077
AFIX  13
H7    2    0.288548    0.655881    0.395106    11.00000   -1.20000
AFIX   0
C8    1   -0.053040    0.606579    0.425580    11.00000    0.04330    0.05622 =
         0.04513    0.00493    0.00736   -0.00411
C9    1   -0.209069    0.667364    0.459864    11.00000    0.07367    0.04962 =
         0.04788    0.01134    0.02123    0.01316
AFIX  43
H9    2   -0.208105    0.726942    0.451920    11.00000   -1.20000
AFIX   0
C10   1   -0.372712    0.638550    0.507758    11.00000    0.07616    0.06537 =
         0.04213    0.00896    0.01274   -0.00389
AFIX  43
H10   2   -0.476934    0.679934    0.533432    11.00000   -1.20000
AFIX   0
C11   1   -0.380801    0.553284    0.516905    11.00000    0.08037    0.07771 =
         0.04707    0.02116    0.00844    0.00873
AFIX  43
H11   2   -0.492349    0.534987    0.548583    11.00000   -1.20000
AFIX   0
C12   1   -0.229288    0.492340    0.480880    11.00000    0.05313    0.06902 =
         0.05330    0.01277    0.00741   -0.00482
AFIX  43
H12   2   -0.240736    0.432264    0.487403    11.00000   -1.20000
AFIX   0
C13   1   -0.060619    0.516913    0.435343    11.00000    0.05692    0.04329 =
         0.04835    0.02061    0.00957   -0.00883
C14   1    0.112628    0.468237    0.390048    11.00000    0.04899    0.04757 =
         0.04936    0.01875    0.00535   -0.00387
C15   1    0.175034    0.379613    0.379171    11.00000    0.07861    0.03932 =
         0.06197    0.02028    0.00207   -0.00796
AFIX  43
H15   2    0.096394    0.340416    0.405011    11.00000   -1.20000
AFIX   0
C16   1    0.342684    0.347341    0.333401    11.00000    0.07115    0.04508 =
         0.07210    0.00508    0.00541    0.00060
AFIX  43
H16   2    0.380377    0.286295    0.326702    11.00000   -1.20000
AFIX   0
C17   1    0.459397    0.404455    0.296224    11.00000    0.07955    0.04257 =
         0.05589   -0.00341    0.01468    0.00901
AFIX  43
H17   2    0.574527    0.381744    0.262986    11.00000   -1.20000
AFIX   0
C18   1    0.411487    0.495379    0.306515    11.00000    0.04100    0.05005 =
         0.06546    0.00309    0.01107   -0.00929
AFIX  43
H18   2    0.499464    0.534290    0.282135    11.00000   -1.20000
AFIX   0
C19   1    0.235787    0.526905    0.352296    11.00000    0.07412    0.04392 =
         0.04458    0.00542    0.01337    0.01100
C1'   1    0.554389    0.981897    0.066718    11.00000    0.04863    0.05578 =
         0.04575    0.00728    0.00418   -0.00279
AFIX  13
H1'   2    0.739632    0.969282    0.076268    11.00000   -1.20000
AFIX   0
C2'   1    0.525096    0.999575   -0.002646    11.00000    0.06562    0.05909 =
         0.04117    0.01030    0.02045    0.00243
AFIX  13
H2'   2    0.339822    1.013541   -0.010698    11.00000   -1.20000
AFIX   0
C3'   1    0.685772    1.080630   -0.010792    11.00000    0.09020    0.07162 =
         0.05059    0.01591    0.01147   -0.01590
AFIX  23
H3'A  2    0.662807    1.092870   -0.057035    11.00000   -1.20000
H3'B  2    0.870750    1.069044   -0.002673    11.00000   -1.20000
AFIX   0
C4'   1    0.607452    1.163276    0.038241    11.00000    0.08562    0.06742 =
         0.06930    0.01465    0.00627   -0.00541
AFIX  23
H4'A  2    0.724764    1.213777    0.034004    11.00000   -1.20000
H4'B  2    0.429228    1.179537    0.026626    11.00000   -1.20000
AFIX   0
C5'   1    0.621754    1.144496    0.109354    11.00000    0.08755    0.05147 =
         0.05715    0.01196    0.00924    0.01125
AFIX  13
H5'   2    0.807449    1.135752    0.121379    11.00000   -1.20000
AFIX   0
C6'   1    0.474758    1.061506    0.116936    11.00000    0.07211    0.03514 =
         0.03684    0.00345    0.00918    0.00789
AFIX  23
H6'A  2    0.287483    1.070891    0.110489    11.00000   -1.20000
H6'B  2    0.505677    1.048155    0.162656    11.00000   -1.20000
AFIX   0
C7'   1    0.588043    0.916605   -0.054511    11.00000    0.06585    0.06870 =
         0.03311    0.00486    0.00504   -0.01479
AFIX  13
H7'   2    0.478626    0.866530   -0.043693    11.00000   -1.20000
AFIX   0
C8'   1    0.500393    0.931638   -0.124797    11.00000    0.10394    0.10302 =
         0.03536    0.00244    0.00861   -0.02954
AFIX 137
H8'A  2    0.620790    0.973310   -0.140648    11.00000   -1.50000
H8'B  2    0.326565    0.955845   -0.123762    11.00000   -1.50000
H8'C  2    0.497904    0.875349   -0.154821    11.00000   -1.50000
AFIX   0
C9'   1    0.858067    0.888690   -0.050506    11.00000    0.05902    0.08285 =
         0.05726   -0.01002    0.01791   -0.00246
AFIX 137
H9'A  2    0.874266    0.830707   -0.077528    11.00000   -1.50000
H9'B  2    0.908487    0.884952   -0.004146    11.00000   -1.50000
H9'C  2    0.971081    0.931842   -0.067181    11.00000   -1.50000
AFIX   0
C10'  1    0.532356    1.223280    0.155609    11.00000    0.10492    0.05056 =
         0.07400    0.00517    0.00324    0.00591
AFIX 137
H1'A  2    0.638449    1.275376    0.150565    11.00000   -1.50000
H1'B  2    0.549614    1.211671    0.201619    11.00000   -1.50000
H1'C  2    0.350924    1.233977    0.144694    11.00000   -1.50000
AFIX   0
MOLE 2
O101  4   -0.083430    0.424456    0.677380    11.00000    0.03145    0.06246 =
         0.05838    0.00371    0.01039    0.00199
O102  4    0.273732    0.234891    0.676566    11.00000    0.11163    0.04605 =
         0.14183    0.03110   -0.00164   -0.00385
AFIX 147
H12O  2    0.335677    0.220884    0.639011    11.00000   -1.50000
AFIX   0
O103  4   -0.171613    0.320767    0.738461    11.00000    0.07133    0.14276 =
         0.09303    0.06338    0.01425    0.00015
O104  4    0.270677    0.521309    0.685876    11.00000    0.05301    0.04472 =
         0.04377   -0.00399    0.00336    0.00677
O105  4    0.697005    0.301828    0.550235    11.00000    0.07110    0.03884 =
         0.05154    0.00760    0.01548    0.00613
O106  4    0.387943    0.224658    0.483150    11.00000    0.05431    0.04712 =
         0.05030   -0.00230    0.00624    0.00059
N101  3    0.269363    0.322488    0.567354    11.00000    0.04887    0.06139 =
         0.06437   -0.00918    0.00600   -0.00497
AFIX  43
H11N  2    0.111660    0.314697    0.549532    11.00000   -1.20000
AFIX   0
C101  1   -0.011749    0.350962    0.705370    11.00000    0.06077    0.09035 =
         0.07110    0.03874   -0.00063   -0.00946
C102  1    0.255884    0.326870    0.690261    11.00000    0.06135    0.06193 =
         0.06446    0.01481   -0.00775    0.01230
AFIX  13
H102  2    0.373017    0.349863    0.729404    11.00000   -1.20000
AFIX   0
C103  1    0.316010    0.376542    0.632214    11.00000    0.03540    0.04805 =
         0.04355    0.00203    0.00781   -0.00325
AFIX  13
H103  2    0.499988    0.398370    0.636769    11.00000   -1.20000
AFIX   0
C104  1    0.140834    0.453119    0.642509    11.00000    0.04942    0.05518 =
         0.03160    0.00524    0.01150    0.00189
AFIX  13
H104  2    0.086903    0.472771    0.599451    11.00000   -1.20000
AFIX   0
C105  1    0.466718    0.285471    0.535804    11.00000    0.04425    0.03900 =
         0.04932    0.00616    0.00275   -0.00598
C106  1    0.596055    0.184785    0.442728    11.00000    0.06295    0.05173 =
         0.04742   -0.00190    0.01816    0.00510
AFIX  23
H16A  2    0.717185    0.155187    0.470530    11.00000   -1.20000
H16B  2    0.693684    0.231043    0.424141    11.00000   -1.20000
AFIX   0
C107  1    0.478365    0.119135    0.387729    11.00000    0.07416    0.04034 =
         0.04195    0.00234    0.01070    0.00362
AFIX  13
H107  2    0.332793    0.147133    0.365593    11.00000   -1.20000
AFIX   0
C108  1    0.669760    0.087294    0.337017    11.00000    0.04432    0.05085 =
         0.04092   -0.00713   -0.00248    0.00533
C109  1    0.822200    0.134141    0.300833    11.00000    0.09667    0.05663 =
         0.04002    0.00145    0.02409   -0.00359
AFIX  43
H109  2    0.813744    0.196573    0.304614    11.00000   -1.20000
AFIX   0
C110  1    0.994173    0.085896    0.257253    11.00000    0.08045    0.06602 =
         0.04347   -0.00935   -0.00076    0.00694
AFIX  43
H110  2    1.109491    0.117567    0.233606    11.00000   -1.20000
AFIX   0
C111  1    1.000473   -0.002470    0.248115    11.00000    0.07756    0.06436 =
         0.04382   -0.00727    0.01049    0.01824
AFIX  43
H111  2    1.109565   -0.032357    0.216100    11.00000   -1.20000
AFIX   0
C112  1    0.846538   -0.050699    0.285686    11.00000    0.07987    0.06101 =
         0.04796   -0.00874    0.00838    0.01718
AFIX  43
H112  2    0.856056   -0.113190    0.280687    11.00000   -1.20000
AFIX   0
C113  1    0.684280   -0.007875    0.329116    11.00000    0.04535    0.04748 =
         0.04923   -0.00439    0.00916    0.00602
C114  1    0.497416   -0.039244    0.374809    11.00000    0.03664    0.03805 =
         0.05674   -0.00059    0.00040    0.00404
C115  1    0.442823   -0.123196    0.387022    11.00000    0.07253    0.03893 =
         0.06405    0.00833    0.00113    0.00610
AFIX  43
H115  2    0.528108   -0.171982    0.363691    11.00000   -1.20000
AFIX   0
C116  1    0.265085   -0.136501    0.432927    11.00000    0.12690    0.03898 =
         0.08279    0.00305    0.03333    0.01664
AFIX  43
H116  2    0.224456   -0.194891    0.440396    11.00000   -1.20000
AFIX   0
C117  1    0.143172   -0.065676    0.468783    11.00000    0.06431    0.04428 =
         0.08413    0.01402    0.01574   -0.00216
AFIX  43
H117  2    0.022421   -0.075727    0.501051    11.00000   -1.20000
AFIX   0
C118  1    0.198403    0.019923    0.457302    11.00000    0.06759    0.04584 =
         0.07906    0.00362    0.02792    0.00480
AFIX  43
H118  2    0.116631    0.068916    0.481426    11.00000   -1.20000
AFIX   0
C119  1    0.377723    0.032146    0.409252    11.00000    0.07755    0.03430 =
         0.05427    0.01014    0.01275    0.01144
C11'  1    0.121120    0.603560    0.700220    11.00000    0.04553    0.04857 =
         0.05438   -0.00347    0.00722    0.01437
AFIX  13
H11'  2   -0.067721    0.588016    0.698369    11.00000   -1.20000
AFIX   0
C12'  1    0.202980    0.647444    0.770626    11.00000    0.06667    0.07183 =
         0.03831   -0.00836    0.01874    0.00140
AFIX  13
H12'  2    0.392566    0.661212    0.770735    11.00000   -1.20000
AFIX   0
C13'  1    0.065828    0.736184    0.784228    11.00000    0.08550    0.06447 =
         0.05963   -0.01409    0.02300    0.02372
AFIX  23
H3'C  2   -0.122675    0.724797    0.785368    11.00000   -1.20000
H3'D  2    0.125487    0.767452    0.828408    11.00000   -1.20000
AFIX   0
C14'  1    0.117047    0.794656    0.732188    11.00000    0.11750    0.05625 =
         0.05256   -0.01180    0.00831    0.02452
AFIX  23
H4'C  2    0.017532    0.849273    0.741909    11.00000   -1.20000
H4'D  2    0.302915    0.811721    0.734611    11.00000   -1.20000
AFIX   0
C15'  1    0.044098    0.749956    0.663055    11.00000    0.07132    0.05597 =
         0.05126   -0.00315    0.00098    0.00034
AFIX  13
H15'  2   -0.147022    0.738435    0.660123    11.00000   -1.20000
AFIX   0
C16'  1    0.176168    0.662052    0.647905    11.00000    0.05493    0.05897 =
         0.04434    0.00225   -0.00948    0.00267
AFIX  23
H6'C  2    0.365040    0.672462    0.646533    11.00000   -1.20000
H6'D  2    0.113864    0.631673    0.603677    11.00000   -1.20000
AFIX   0
C17'  1    0.161918    0.587435    0.824517    11.00000    0.08298    0.06541 =
         0.04678   -0.00327    0.00766    0.01558
AFIX  13
H17'  2    0.266272    0.533502    0.812826    11.00000   -1.20000
AFIX   0
C18'  1    0.255418    0.631403    0.892438    11.00000    0.09391    0.14357 =
         0.02936   -0.01593    0.01414    0.04371
AFIX 137
H8D'  2    0.402280    0.671244    0.888214    11.00000   -1.50000
H8E'  2    0.309585    0.586358    0.919257    11.00000   -1.50000
H8F'  2    0.115308    0.665256    0.914095    11.00000   -1.50000
AFIX   0
C19'  1   -0.119139    0.557296    0.826999    11.00000    0.06414    0.08948 =
         0.05843    0.01208    0.01835    0.00227
AFIX 137
H9D'  2   -0.128588    0.506672    0.851235    11.00000   -1.50000
H9E'  2   -0.191196    0.540076    0.781632    11.00000   -1.50000
H9F'  2   -0.218460    0.605749    0.849726    11.00000   -1.50000
AFIX   0
C1T'  1    0.111807    0.808652    0.610496    11.00000    0.13452    0.06370 =
         0.07976    0.01892    0.01048    0.01046
AFIX 137
H1'D  2    0.014640    0.863248    0.618072    11.00000   -1.50000
H1'E  2    0.066334    0.776992    0.566020    11.00000   -1.50000
H1'F  2    0.297500    0.823039    0.613977    11.00000   -1.50000
AFIX   0
Mole 3
O300  4    0.945472    0.505327    0.036565    10.66670   21.00000
H30O  2   11.015540   10.554408   10.056160    10.66670   -1.50000
C300  1    0.859390    0.452537    0.087604    10.66670   21.00000
AFIX  13
H300  2    0.695073    0.418391    0.073546    10.66670   -1.50000
AFIX   0
C302  1    1.088499    0.392781    0.091634    10.66670   21.00000
AFIX 137
H32A  2    1.102869    0.354470    0.048957    10.66670   -1.50000
H32B  2    1.063207    0.356403    0.126753    10.66670   -1.50000
H32C  2    1.247156    0.428936    0.101791    10.66670   -1.50000
AFIX   0
C301  1    0.841393    0.506723    0.148906    10.66670   21.00000
AFIX 137
H31A  2    0.989660    0.497221    0.178108    10.66670   -1.50000
H31B  2    0.681073    0.492168    0.169484    10.66670   -1.50000
H31C  2    0.840849    0.568710    0.142035    10.66670   -1.50000
HKLF 4
REM  shelx in P1 post-squeeze run
REM R1 =  0.0952 for   5189 Fo > 4sig(Fo)  and  0.1188 for all   7392 data
REM    673 parameters refined using      3 restraints
END
WGHT      0.1784      0.0000
REM Highest difference peak  0.406,  deepest hole -0.332,  1-sigma level  0.080
Q1    1   1.1167  0.1306  0.2223  11.00000  0.05    0.41
Q2    1   0.0688  0.7427  0.1553  11.00000  0.05    0.36
Q3    1   0.8405  0.5457  0.1181  11.00000  0.05    0.36
Q4    1   0.7565  0.0662  0.6567  11.00000  0.05    0.34
Q5    1   0.6419  0.2396  0.5066  11.00000  0.05    0.30
Q6    1   0.1899  0.4238  0.6942  11.00000  0.05    0.30
Q7    1   0.4550  0.8064  0.0732  11.00000  0.05    0.30
Q8    1   1.3085  0.2960  0.0787  11.00000  0.05    0.28
Q9    1  -0.0165  0.6959  0.2603  11.00000  0.05    0.28
Q10   1   0.7663  0.4443  0.0221  11.00000  0.05    0.28
Q11   1   0.2447  0.3841  0.2719  11.00000  0.05    0.28
Q12   1  -0.2052  0.0770  0.6067  11.00000  0.05    0.27
Q13   1   0.5882  0.1404  0.3359  11.00000  0.05    0.27
Q14   1  -0.2101 -0.0756  0.4586  11.00000  0.05    0.27
Q15   1   1.0810  1.2025 -0.1185  11.00000  0.05    0.26
Q16   1  -0.1959 -0.1345  0.5189  11.00000  0.05    0.26
Q17   1   0.9086  1.0975 -0.0566  11.00000  0.05    0.25
Q18   1  -0.1179  0.5161  0.4409  11.00000  0.05    0.25
Q19   1   0.1570  0.8177  0.6949  11.00000  0.05    0.25
Q20   1   1.3188  0.1249  0.1832  11.00000  0.05    0.25
;
loop_
    _platon_squeeze_void_nr
    _platon_squeeze_void_average_x
    _platon_squeeze_void_average_y
    _platon_squeeze_void_average_z
    _platon_squeeze_void_volume
    _platon_squeeze_void_count_electrons
    _platon_squeeze_void_content
    1 -0.032 0.246 0.880 377 40 ' '
_platon_squeeze_details
;
TITL al22                   R = 0.18
CELL    5.1786   15.3176   20.3554     98.50     92.11     91.12
SPGR P1
# Note: Atoms in Void as Cxxx and Qxxx all others
C101 0.943 0.507 0.034 !       3.05 eA-3
C102 0.862 0.449 0.095 !       2.54 eA-3
C103 0.758 0.063 0.660 !       2.05 eA-3
C104 0.290 0.356 0.889 !       1.65 eA-3
C105 0.090 0.385 0.092 !       1.58 eA-3
C106 0.781 0.160 0.640 !       1.53 eA-3
C107 0.981 0.081 0.707 !       1.51 eA-3
C108 0.144 0.210 0.891 !       1.37 eA-3
C109 0.304 0.253 0.878 !       1.29 eA-3
C110 0.849 0.496 0.160 !       1.22 eA-3
C111 0.840 0.519 0.140 !       1.20 eA-3
C112 0.060 0.346 0.922 !       1.18 eA-3
Q113 0.542 0.144 0.738 !       1.06 eA-3
C114 0.448 0.217 0.827 !       1.02 eA-3
Q115 0.493 0.892 0.538 !       0.94 eA-3
C116 0.745 0.014 0.703 !       0.94 eA-3
C117 0.562 1.007 0.693 !       0.85 eA-3
Q118 0.561 0.925 0.514 !       0.85 eA-3
C119 0.748 0.110 0.702 !       0.85 eA-3
C120 0.604 0.035 0.598 !       0.83 eA-3
C121 0.621 0.897 0.736 !       0.80 eA-3
C122 0.994 0.347 0.217 !       0.75 eA-3
C123 0.752 0.902 0.542 !       0.74 eA-3
C124 0.849 0.064 0.736 !       0.74 eA-3
Q125 0.385 0.194 0.776 !       0.73 eA-3
C126 0.573 0.247 0.861 !       0.70 eA-3
C127 0.965 0.181 0.825 !       0.64 eA-3
Q128 0.190 0.043 0.894 !       0.63 eA-3
C129 1.016 0.971 0.829 !       0.63 eA-3
Q130 0.135 0.888 0.058 !       0.59 eA-3
Q131 0.050 0.067 0.925 !       0.59 eA-3
Q132 0.409 0.486 0.893 !       0.58 eA-3
Q133 0.216 0.858 0.109 !       0.57 eA-3
Q134 0.647 0.220 0.503 !       0.56 eA-3
Q135 0.897 0.198 0.436 !       0.56 eA-3
Q136 0.969 0.325 0.575 !       0.55 eA-3
Q137 0.285 0.079 0.940 !       0.54 eA-3
Q138 0.054 0.754 0.106 !       0.54 eA-3
Q139 1.000 0.408 0.249 !       0.54 eA-3
Q140 0.399 0.092 0.888 !       0.53 eA-3
Q141 0.824 0.602 0.077 !       0.53 eA-3
Q142 0.243 0.828 0.095 !       0.53 eA-3
Q143 0.203 0.640 0.451 !       0.53 eA-3
Q144 0.142 0.220 0.470 !       0.53 eA-3
Q145 0.550 0.021 0.501 !       0.53 eA-3
Q146 0.316 0.604 0.487 !       0.52 eA-3
Q147 0.504 0.530 0.391 !       0.52 eA-3
Q148 0.641 0.520 0.030 !       0.51 eA-3
Q149 0.439 0.958 0.468 !       0.51 eA-3
Q150 0.237 0.258 0.080 !       0.50 eA-3
Q151 0.086 0.735 0.158 !       0.50 eA-3
;
