# Supplementary material for: (9H-Fluoren-9-yl)methyl N-{(2R,3R,4S)-4-hy­droxy-2-[(2S,5R)-2-isopropyl-5-methyl­cyclo­hex­yloxy]-5-oxooxolan-3-yl}carbamate propan-2-ol 0.334-solvate
Source: Acta Crystallogr Sect E Struct Rep Online. 2012 Jan 14;68(Pt 2):o403–4. doi: 10.1107/S1600536811055139 (PMC3275078; doi:10.1107/S1600536811055139)
Supplement: Supplementary file 2 [file e-68-0o403-Isup2.hkl]

#
# h,k,l, Fc-squared, Fo-squared, sigma(Fo-squared) and status flag
#
data_I
_shelx_title ' al22 shelxl via CALC FCF in PLATON     R = 0.10  '
_shelx_refln_list_code   4
_shelx_F_calc_maximum    132.72
_exptl_crystal_F_000     551.00
_reflns_d_resolution_high    0.8700
 
loop_
 _symmetry_equiv_pos_as_xyz
 x,y,z
 
_cell_length_a  5.17860
_cell_length_b  15.3176
_cell_length_c  20.3554
_cell_angle_alpha   98.495
_cell_angle_beta   92.109
_cell_angle_gamma   91.120
 
_shelx_F_squared_multiplier     0.010
 
loop_
 _refln_index_h
 _refln_index_k
 _refln_index_l
 _refln_F_squared_calc
 _refln_F_squared_meas
 _refln_F_squared_sigma
 _refln_observed_status
 _refln_sint/lambda
   0   0 -23     8724.83    12069.00   1781.00 o   0.57169
   0   1 -23      484.86      197.00    197.00 o   0.56772
   1   1 -23      512.50      296.00    296.00 o   0.57217
   1   2 -23      446.84      395.00    197.00 o   0.57026
   0   3 -23     4542.79     5436.00    791.00 o   0.56552
   0   4 -23      231.78      197.00    197.00 o   0.56730
   1   4 -23     6431.95     5042.00    890.00 o   0.57218
   0   5 -23     2928.64     2173.00    790.00 o   0.57100
   0  -3 -22     4291.25     2866.00    692.00 o   0.57003
   1  -3 -22      715.98      296.00    494.00 o   0.57406
   0  -2 -22      382.37      395.00    197.00 o   0.56046
   1  -2 -22     1082.95      494.00    691.00 o   0.56470
   0  -1 -22     2333.37     1383.00    691.00 o   0.55270
   1  -1 -22      265.41       99.00    197.00 o   0.55715
   0   0 -22      576.35     1086.00    592.00 o   0.54683
   1   0 -22      273.03      395.00    494.00 o   0.55147
  -1   1 -22      103.28      197.00    197.00 o   0.55513
   0   1 -22     3054.79     2964.00    988.00 o   0.54291
   1   1 -22      482.47      790.00    494.00 o   0.54773
   2   1 -22      516.41      296.00    296.00 o   0.56917
  -1   2 -22      536.75      395.00    296.00 o   0.55310
   0   2 -22      211.60        0.00    197.00 o   0.54098
   1   2 -22     2357.08     2371.00   1185.00 o   0.54596
   2   2 -22      861.72      889.00    691.00 o   0.56761
  -1   3 -22      324.40        0.00    296.00 o   0.55303
   0   3 -22     4709.51     6028.00    988.00 o   0.54106
   1   3 -22     8601.90     9989.00   1582.00 o   0.54619
   2   3 -22      641.49      691.00    691.00 o   0.56797
  -1   4 -22       82.74       99.00    395.00 o   0.55493
   0   4 -22      417.09      197.00    197.00 o   0.54315
   1   4 -22     1536.00     1876.00    691.00 o   0.54841
   2   4 -22      355.18      197.00    296.00 o   0.57024
  -1   5 -22      227.22      296.00    592.00 o   0.55877
   0   5 -22      128.28      197.00    296.00 o   0.54722
   1   5 -22     1519.50     1284.00    494.00 o   0.55259
   2   5 -22      656.13       99.00    296.00 o   0.57441
   0   6 -22      555.43        0.00    494.00 o   0.55324
   1   6 -22     1128.06      494.00    395.00 o   0.55870
  -1   7 -22      648.83      395.00    889.00 o   0.57213
   0   7 -22      103.33        0.00    197.00 o   0.56114
   1   7 -22     1168.98      593.00    889.00 o   0.56667
   0  -4 -21      357.78      296.00    197.00 o   0.55712
   1  -4 -21     5202.81     7018.00    988.00 o   0.56127
   0  -3 -21     6264.74     5734.00    791.00 o   0.54556
   1  -3 -21     5968.47     5931.00    989.00 o   0.54994
   2  -3 -21      137.24        0.00    395.00 o   0.57090
   2  -2 -21      711.73        0.00    494.00 o   0.56185
   0  -1 -21     3574.71     3359.00    692.00 o   0.52789
   1  -1 -21     1409.05     1778.00    593.00 o   0.53273
   2  -1 -21      408.83      889.00    494.00 o   0.55463
   1   0 -21      223.40      494.00    691.00 o   0.52702
   0   1 -21     9208.36    11176.00   1385.00 o   0.51810
   1   1 -21     1060.58      790.00    592.00 o   0.52334
   2   1 -21       48.58      395.00    296.00 o   0.54591
  -2   2 -21      280.09      395.00    395.00 o   0.55803
  -1   2 -21      369.54      197.00    296.00 o   0.52882
   1   2 -21    27604.84    36923.00   3871.00 o   0.52172
   2   2 -21     1032.39     2173.00    790.00 o   0.54451
  -2   3 -21     2684.93     1383.00   1284.00 o   0.55803
  -1   3 -21      590.49        0.00    395.00 o   0.52897
   1   3 -21      610.31      395.00    494.00 o   0.52219
   2   3 -21      117.53      197.00    691.00 o   0.54510
  -2   4 -21       43.10      395.00    395.00 o   0.55999
  -1   4 -21      149.95        0.00    296.00 o   0.53119
   0   4 -21     2437.77     3161.00    889.00 o   0.51905
   1   4 -21      362.53      494.00    395.00 o   0.52474
   2   4 -21      341.34      296.00    296.00 o   0.54770
  -2   5 -21      329.62      494.00    395.00 o   0.56387
  -1   5 -21      217.82       99.00    395.00 o   0.53543
   0   5 -21      547.45      395.00    296.00 o   0.52355
   1   5 -21     2316.48     1975.00    790.00 o   0.52934
   2   5 -21     2415.80     3852.00    988.00 o   0.55225
  -2   6 -21      526.77      691.00    790.00 o   0.56965
  -1   6 -21      129.85        0.00    790.00 o   0.54166
   0   6 -21      112.23        0.00    197.00 o   0.53007
   1   6 -21      775.63      987.00    592.00 o   0.53594
   2   6 -21      352.72      197.00    395.00 o   0.55873
  -1   7 -21      162.93        0.00    296.00 o   0.54980
   0   7 -21     2732.81     2371.00    691.00 o   0.53854
   1   7 -21     1924.85     1383.00    494.00 o   0.54447
   2   7 -21      390.39        0.00    197.00 o   0.56705
   0   8 -21     4370.18     4546.00   1680.00 o   0.54887
   1   8 -21      874.15      889.00    494.00 o   0.55483
   0   9 -21      783.71      296.00    395.00 o   0.56095
   1   9 -21      373.22      494.00    296.00 o   0.56693
   0  10 -21      226.03      987.00    494.00 o   0.57467
   1  -6 -20     2308.58     2865.00    494.00 o   0.56581
   0  -5 -20      738.07      790.00    395.00 o   0.54659
   0  -4 -20       98.81       99.00    197.00 o   0.53299
   1  -4 -20     1408.24     1876.00    494.00 o   0.53751
   2  -4 -20     1227.57     2173.00    593.00 o   0.55896
   0  -3 -20     4928.32     4546.00    889.00 o   0.52112
   1  -3 -20      404.13      889.00    691.00 o   0.52590
   2  -3 -20      496.26     1086.00    790.00 o   0.54795
   0  -2 -20      986.28      987.00    592.00 o   0.51112
   1  -2 -20    21358.93    25278.00   2478.00 o   0.51614
   2  -2 -20      556.43      395.00    395.00 o   0.53875
   0  -1 -20     9585.70     9396.00   1187.00 o   0.50309
   1  -1 -20    16947.57    20700.00   2278.00 o   0.50835
   2  -1 -20      264.86      296.00    395.00 o   0.53143
   3  -1 -20       32.55        0.00    494.00 o   0.57018
   1   0 -20     5654.68     8104.00   1483.00 o   0.50261
   3   0 -20       36.89        0.00    197.00 o   0.56535
  -1   1 -20      372.21        0.00    296.00 o   0.50634
   0   1 -20     2505.57     1679.00    790.00 o   0.49330
   1   1 -20     8955.13    13648.00   1879.00 o   0.49899
   2   1 -20     5110.37     6325.00   1482.00 o   0.52279
  -2   2 -20       17.14        0.00    395.00 o   0.53494
  -1   2 -20      604.53     1481.00   1185.00 o   0.50459
   0   2 -20     5026.37     5238.00   1680.00 o   0.49167
   1   2 -20    13001.70    15637.00   2078.00 o   0.49754
   2   2 -20      321.51      296.00    494.00 o   0.52156
  -2   3 -20     2402.36     1185.00    593.00 o   0.53518
  -1   3 -20      260.89       99.00    395.00 o   0.50500
   1   3 -20     3966.43     5434.00   1383.00 o   0.49827
   2   3 -20     5235.07     5139.00   1285.00 o   0.52242
   3   3 -20      724.99       99.00    296.00 o   0.56237
  -2   4 -20      109.86      296.00    691.00 o   0.53744
  -1   4 -20      309.93        0.00    395.00 o   0.50756
   0   4 -20      435.07      197.00    296.00 o   0.49504
   1   4 -20    11059.27    13950.00   3265.00 o   0.50119
   2   4 -20     2455.40     3062.00    988.00 o   0.52536
  -1   5 -20     1095.88        0.00    592.00 o   0.51224
   0   5 -20       53.51       99.00    197.00 o   0.49999
   1   5 -20     5982.51    10477.00   1977.00 o   0.50625
   2   5 -20     2511.15     1679.00   1383.00 o   0.53034
   3   5 -20     1713.12     3161.00    691.00 o   0.57001
  -2   6 -20      587.43        0.00    395.00 o   0.54795
   1   6 -20     2104.29     1975.00    790.00 o   0.51338
   2   6 -20      575.72      395.00    395.00 o   0.53730
  -2   7 -20     1344.27        0.00    889.00 o   0.55607
  -1   7 -20      131.41        0.00    197.00 o   0.52770
   0   7 -20      210.21      296.00    296.00 o   0.51614
   1   7 -20       12.85      296.00    296.00 o   0.52251
   2   7 -20      612.02      889.00    494.00 o   0.54618
  -2   8 -20      765.52        0.00    889.00 o   0.56601
   0   8 -20     1540.46     1580.00    691.00 o   0.52714
   1   8 -20     3373.78     3557.00   1383.00 o   0.53352
   2   8 -20      639.99       99.00    296.00 o   0.55687
  -1   9 -20      497.22      197.00    197.00 o   0.55070
   0   9 -20      626.34     1284.00    395.00 o   0.53993
   1   9 -20      284.01      395.00    296.00 o   0.54632
   2   9 -20      547.84      197.00    296.00 o   0.56928
  -1  10 -20     2863.73     2667.00    692.00 o   0.56475
   1  10 -20     1784.11     2469.00    593.00 o   0.56076
   1  -7 -19     2848.68     3458.00    692.00 o   0.55984
   0  -6 -19     2075.66     1679.00    395.00 o   0.53858
   1  -6 -19     3826.86     4249.00    790.00 o   0.54294
   2  -6 -19      318.57        0.00    197.00 o   0.56407
   0  -5 -19     1405.46     2370.00    494.00 o   0.52292
   1  -5 -19      746.77     1679.00    494.00 o   0.52756
   2  -4 -19     3710.36     4051.00    889.00 o   0.53642
   3  -4 -19     2356.43     2963.00   1087.00 o   0.57458
   0  -3 -19      337.21      395.00    296.00 o   0.49673
   1  -3 -19     1249.75      691.00   1185.00 o   0.50193
   2  -3 -19     4550.41     5929.00   1087.00 o   0.52518
   3  -3 -19      760.81      197.00    197.00 o   0.56424
   0  -2 -19     2170.46     1185.00    889.00 o   0.48648
   2  -2 -19     2373.32     2469.00    790.00 o   0.51580
   3  -2 -19     3727.08     3952.00   1284.00 o   0.55567
   0  -1 -19     1304.40      494.00    593.00 o   0.47829
   1  -1 -19     8532.04    11273.00   2175.00 o   0.48402
   2  -1 -19     5365.74     5930.00   1878.00 o   0.50840
   3  -1 -19     1840.99     1975.00    988.00 o   0.54895
  -1   0 -19      736.24      395.00    691.00 o   0.48584
   0   0 -19      907.14      691.00    592.00 o   0.47226
   1   0 -19     5069.01     8795.00   1482.00 o   0.47824
   3   0 -19      499.71     1086.00    691.00 o   0.54416
   0   1 -19      503.11       99.00    395.00 o   0.46850
   1   1 -19     8411.44     6823.00   1483.00 o   0.47469
   2   1 -19     3554.45     1976.00   2075.00 o   0.49985
   3   1 -19     2635.86     5334.00   1383.00 o   0.54134
  -2   2 -19     1251.84      494.00   1086.00 o   0.51203
  -1   2 -19      395.80        0.00    494.00 o   0.48043
   1   2 -19     3605.23     3458.00   1087.00 o   0.47342
   2   2 -19     1494.67      593.00   1086.00 o   0.49881
   3   2 -19     1304.50     1975.00    593.00 o   0.54053
  -2   3 -19     1045.53      494.00    691.00 o   0.51251
  -1   3 -19      624.67      395.00    790.00 o   0.48111
   0   3 -19     1075.30      987.00   1185.00 o   0.46792
   1   3 -19     1568.53     2765.00    889.00 o   0.47445
   2   3 -19     6414.87     7315.00   2175.00 o   0.49995
   3   3 -19      799.77        0.00    494.00 o   0.54173
  -2   4 -19     1847.82        0.00   1284.00 o   0.51511
  -1   4 -19     1721.71      494.00    790.00 o   0.48405
   0   4 -19      279.78      494.00    395.00 o   0.47111
   1   4 -19    20137.01    25765.00   3171.00 o   0.47777
   2   4 -19    12059.26    12369.00   2177.00 o   0.50326
   3   4 -19      916.41      494.00    494.00 o   0.54493
  -2   5 -19      625.39        0.00    691.00 o   0.51980
  -1   5 -19     1404.77      593.00    691.00 o   0.48920
   1   5 -19     6964.18    11171.00   2076.00 o   0.48332
   2   5 -19     5529.90     6622.00   1581.00 o   0.50869
   3   5 -19     3085.63     4149.00    790.00 o   0.55010
  -2   6 -19      552.07        0.00    296.00 o   0.52653
  -1   6 -19     5088.52     2866.00    593.00 o   0.49650
   0   6 -19       54.57        0.00    296.00 o   0.48423
   1   6 -19     1742.58     2963.00   1086.00 o   0.49104
   2   6 -19     7609.38     8503.00   1582.00 o   0.51618
   3   6 -19      749.62      197.00    197.00 o   0.55718
  -2   7 -19     1153.13        0.00    494.00 o   0.53520
  -1   7 -19     9498.24     8308.00   1088.00 o   0.50585
   0   7 -19      441.68      395.00    395.00 o   0.49398
   1   7 -19     6305.54     9391.00   1582.00 o   0.50082
   2   7 -19     3179.88     3655.00   1185.00 o   0.52565
  -2   8 -19      439.41        0.00    494.00 o   0.54575
  -1   8 -19     2976.07     2173.00    494.00 o   0.51715
   0   8 -19     3054.29     1976.00    692.00 o   0.50570
   1   8 -19     1063.85     1876.00    790.00 o   0.51254
   2   8 -19      303.26        0.00    395.00 o   0.53698
  -2   9 -19      251.51      296.00    790.00 o   0.55804
  -1   9 -19      647.92      494.00    296.00 o   0.53026
   0   9 -19      525.51      296.00    395.00 o   0.51925
   1   9 -19     2500.38     3457.00   1185.00 o   0.52607
   2   9 -19     1210.23     1580.00    691.00 o   0.55006
  -2  10 -19      807.87      494.00    395.00 o   0.57198
  -1  10 -19     3607.76     3952.00    692.00 o   0.54506
   0  10 -19     2453.07     3754.00   1482.00 o   0.53451
   1  10 -19      651.99      494.00    395.00 o   0.54129
   2  10 -19       79.22       99.00    197.00 o   0.56477
  -1  11 -19      120.35        0.00    197.00 o   0.56142
   0  11 -19     1499.02     1481.00    593.00 o   0.55132
   1  11 -19      932.61      889.00    296.00 o   0.55804
   0  -8 -18     4162.38     3656.00    593.00 o   0.55231
   1  -8 -18      545.64       99.00    395.00 o   0.55644
   0  -7 -18     2399.72     2568.00    494.00 o   0.53320
   2  -7 -18      410.47      197.00    494.00 o   0.55899
   0  -6 -18     2538.39     2963.00    494.00 o   0.51551
   1  -6 -18      410.98      395.00    395.00 o   0.52024
   2  -6 -18      155.14      395.00    494.00 o   0.54243
   0  -5 -18      343.42      691.00    197.00 o   0.49937
   2  -5 -18     4325.07     3755.00   1383.00 o   0.52742
   0  -4 -18      746.96      889.00    592.00 o   0.48494
   1  -4 -18    34178.96    39940.00   5266.00 o   0.49030
   2  -4 -18     2689.91     2173.00    790.00 o   0.51410
   3  -4 -18     3645.50     4644.00   1383.00 o   0.55397
   0  -3 -18      702.26      592.00    592.00 o   0.47239
   1  -3 -18      643.63      691.00    494.00 o   0.47806
   2  -3 -18     7938.26     7712.00   1582.00 o   0.50260
   0  -2 -18      937.32      592.00    592.00 o   0.46186
   1  -2 -18     3130.14     3853.00    889.00 o   0.46782
   2  -2 -18     5812.96     5238.00   1087.00 o   0.49304
   3  -2 -18     3698.89     5632.00   1877.00 o   0.53479
   0  -1 -18     8136.26     7317.00    989.00 o   0.45349
   1  -1 -18    24977.64    25590.00   2579.00 o   0.45974
   2  -1 -18      117.81      296.00    395.00 o   0.48554
   3  -1 -18     3015.25     4841.00   1383.00 o   0.52804
   0   0 -18     2823.16     4544.00    889.00 o   0.44741
   1   0 -18      257.90     1086.00    691.00 o   0.45392
   2   0 -18    30088.60    48250.00   4964.00 o   0.48020
   3   0 -18     7830.56    10283.00   2175.00 o   0.52329
  -2   1 -18     1294.92      988.00    593.00 o   0.49077
  -1   1 -18     8973.18     3659.00   2868.00 o   0.45774
   1   1 -18    14633.11    12770.00   1881.00 o   0.45045
   2   1 -18     2426.37     1778.00   2173.00 o   0.47709
   3   1 -18     4409.79     3953.00   1383.00 o   0.52059
  -2   2 -18      227.32      197.00    494.00 o   0.48930
  -1   2 -18     7239.86     3065.00   1878.00 o   0.45634
   0   2 -18     7586.44     9788.00   1483.00 o   0.44244
   1   2 -18    15505.79    15743.00   2178.00 o   0.44939
   2   2 -18     6367.65     6425.00   1384.00 o   0.47626
   3   2 -18      538.84      987.00    790.00 o   0.51998
  -2   3 -18     2327.43      988.00    889.00 o   0.49005
  -1   3 -18      210.83      592.00    592.00 o   0.45732
   0   3 -18     5661.99     4942.00   1186.00 o   0.44364
   1   3 -18    18146.99    25062.00   3170.00 o   0.45074
   2   3 -18    17961.32    21099.00   2873.00 o   0.47771
   3   3 -18     1336.92     1185.00    494.00 o   0.52146
  -3   4 -18      881.76      790.00    889.00 o   0.54093
  -2   4 -18     4196.54       99.00   1284.00 o   0.49302
  -1   4 -18     6161.28     5733.00   1186.00 o   0.46068
   0   4 -18      831.02      790.00    691.00 o   0.44728
   1   4 -18    11609.86    15633.00   3364.00 o   0.45450
   2   4 -18    19263.34    21203.00   2972.00 o   0.48142
   3   4 -18     5389.44     7907.00   1285.00 o   0.52502
  -3   5 -18      564.10        0.00    790.00 o   0.54547
  -2   5 -18      947.72        0.00   1284.00 o   0.49817
  -1   5 -18     3799.40     4742.00    889.00 o   0.46635
   1   5 -18    10349.79    16321.00   2869.00 o   0.46060
   2   5 -18    12391.58    13953.00   3760.00 o   0.48735
   3   5 -18     2811.81     3457.00    790.00 o   0.53061
  -3   6 -18      638.29        0.00    494.00 o   0.55196
  -2   6 -18      220.39        0.00    395.00 o   0.50542
  -1   6 -18     8290.47     5834.00   1088.00 o   0.47426
   0   6 -18      571.11     1086.00    592.00 o   0.46160
   1   6 -18    15577.52    15347.00   2871.00 o   0.46895
   2   6 -18     1857.53     1284.00   1679.00 o   0.49541
   3   6 -18      149.39      197.00    197.00 o   0.53818
  -2   7 -18      763.62        0.00   1284.00 o   0.51469
  -1   7 -18     2586.70     1778.00    494.00 o   0.48430
   0   7 -18     1692.49     1086.00    593.00 o   0.47208
   1   7 -18      296.05      494.00    494.00 o   0.47944
   2   7 -18     4860.51     8301.00   2372.00 o   0.50551
   3   7 -18     1235.14     1185.00    296.00 o   0.54763
  -2   8 -18      272.83        0.00    395.00 o   0.52587
  -1   8 -18     4749.44     4051.00    889.00 o   0.49633
   0   8 -18     2548.84     4149.00   1877.00 o   0.48458
   1   8 -18     4120.35     5533.00   1482.00 o   0.49191
   2   8 -18      682.16      592.00    987.00 o   0.51751
   3   8 -18      104.67      197.00    197.00 o   0.55888
  -2   9 -18     1581.46      494.00   1086.00 o   0.53885
  -1   9 -18     3153.82     3260.00    790.00 o   0.51022
   0   9 -18     5747.60     5535.00   1483.00 o   0.49896
   1   9 -18     8383.69     9197.00   2373.00 o   0.50624
   2   9 -18      404.05      592.00    494.00 o   0.53130
   3   9 -18      737.30      691.00    197.00 o   0.57181
  -2  10 -18     1183.62      889.00    790.00 o   0.55350
  -1  10 -18     1888.45     1481.00    494.00 o   0.52581
   0  10 -18      302.80      296.00    494.00 o   0.51505
   1  10 -18     3217.72     2173.00    790.00 o   0.52227
   2  10 -18     7373.17    10481.00   1582.00 o   0.54674
  -2  11 -18      717.94      395.00    296.00 o   0.56968
  -1  11 -18     4060.62     2668.00    790.00 o   0.54297
   0  11 -18      314.90      296.00    296.00 o   0.53271
   1  11 -18      379.61       99.00    296.00 o   0.53984
   2  11 -18      384.83      197.00    197.00 o   0.56369
  -1  12 -18      591.96      790.00    296.00 o   0.56155
   0  12 -18      661.18      790.00    494.00 o   0.55178
   1  12 -18      124.75      296.00    197.00 o   0.55881
   0 -10 -17     1418.33      988.00    494.00 o   0.57359
   0  -9 -17      885.49      592.00    494.00 o   0.55149
   1  -9 -17      411.16       99.00    197.00 o   0.55566
   0  -8 -17     3105.18      889.00    889.00 o   0.53054
   1  -8 -17     1707.32     1383.00   1284.00 o   0.53502
   0  -7 -17       20.39        0.00    296.00 o   0.51086
   1  -7 -17      683.84      790.00    889.00 o   0.51566
   2  -7 -17     2712.25     3951.00   1087.00 o   0.53807
   0  -6 -17      373.20        0.00    197.00 o   0.49261
   2  -6 -17     1217.35     1383.00    988.00 o   0.52109
   3  -6 -17     1863.22      790.00    494.00 o   0.56035
   0  -5 -17     2196.76     3753.00    889.00 o   0.47595
   2  -5 -17     4756.04     7214.00   2866.00 o   0.50569
   3  -5 -17     3192.28     3359.00   1087.00 o   0.54620
   0  -4 -17       94.25        0.00    197.00 o   0.46105
   1  -4 -17    21663.88    26367.00   5254.00 o   0.46689
   2  -4 -17    12950.80    13954.00   2672.00 o   0.49202
   3  -4 -17     5114.85     4744.00   1285.00 o   0.53373
   0  -3 -17     9386.59     8307.00   1088.00 o   0.44810
   1  -3 -17    11285.29    15236.00   3067.00 o   0.45428
   3  -3 -17     4846.09     4249.00   2273.00 o   0.52305
   0  -2 -17     6464.04     7809.00    988.00 o   0.43727
   1  -2 -17    17165.76    14361.00   3268.00 o   0.44378
   2  -2 -17    13634.49    10887.00   1683.00 o   0.47049
   3  -2 -17     5540.46     5139.00   1384.00 o   0.51426
   4  -2 -17     1607.70     3259.00    790.00 o   0.57118
   0  -1 -17    13711.58    13858.00   1485.00 o   0.42870
   1  -1 -17      660.66     1086.00    691.00 o   0.43553
   2  -1 -17     5970.40     4942.00   1087.00 o   0.46289
   3  -1 -17     8110.98    10481.00   2670.00 o   0.50748
   4  -1 -17     3409.92     1778.00    790.00 o   0.56523
   0   0 -17      900.13      296.00    494.00 o   0.42255
   1   0 -17     1863.35     2272.00    790.00 o   0.42967
   3   0 -17      877.34     1086.00    691.00 o   0.50277
   4   0 -17       44.12        0.00     99.00 o   0.56115
  -1   1 -17     9441.49     5341.00   1780.00 o   0.43354
   1   1 -17     9111.53    10483.00   2077.00 o   0.42629
   2   1 -17     4406.51     4446.00   1186.00 o   0.45456
   3   1 -17    14017.56    13958.00   2376.00 o   0.50021
   4   1 -17     2489.25      790.00    691.00 o   0.55900
  -3   2 -17      776.29        0.00    494.00 o   0.51726
  -2   2 -17     2228.66        0.00    691.00 o   0.46679
  -1   2 -17    12329.24     8510.00   2573.00 o   0.43234
   0   2 -17    11472.58    14545.00   1880.00 o   0.41788
   1   2 -17     5049.78     5238.00   1186.00 o   0.42545
   2   2 -17    18795.24    18725.00   2378.00 o   0.45395
   3   2 -17     8184.67     8899.00   1978.00 o   0.49982
   4   2 -17      578.54        0.00    494.00 o   0.55879
  -3   3 -17      816.26      494.00    790.00 o   0.51805
  -1   3 -17     7382.89     5339.00   1186.00 o   0.43366
   0   3 -17      310.53        0.00    197.00 o   0.41943
   1   3 -17     2815.80     4248.00   1087.00 o   0.42717
   2   3 -17    19389.30    26158.00   3171.00 o   0.45574
   3   3 -17     1314.54     1284.00    988.00 o   0.50161
   4   3 -17     1455.18      494.00    494.00 o   0.56053
  -3   4 -17     4820.69     2965.00   2273.00 o   0.52094
  -2   4 -17       16.98        0.00    494.00 o   0.47121
  -1   4 -17     1767.50     1580.00    395.00 o   0.43747
   0   4 -17      527.92      395.00    395.00 o   0.42357
   1   4 -17     7060.78     6030.00   1384.00 o   0.43141
   2   4 -17     4150.77     7015.00   1482.00 o   0.45990
   3   4 -17     2721.78     2865.00    988.00 o   0.50555
  -3   5 -17     1713.07        0.00   1481.00 o   0.52589
   0   5 -17     3010.75     3951.00   1087.00 o   0.43020
   1   5 -17     1182.74     1679.00    988.00 o   0.43811
   2   5 -17     4540.05     5138.00   1285.00 o   0.46636
  -3   6 -17      412.64        0.00    691.00 o   0.53284
  -2   6 -17      966.16       99.00   2469.00 o   0.48467
  -1   6 -17     4137.26     3557.00    692.00 o   0.45229
   0   6 -17    13507.56    18311.00   2376.00 o   0.43922
   1   6 -17     1864.93     1086.00    790.00 o   0.44716
   2   6 -17    12700.79    18506.00   2573.00 o   0.47504
   3   6 -17     1950.78     1975.00    691.00 o   0.51967
  -3   7 -17     1280.72        0.00   1679.00 o   0.54172
  -2   7 -17      616.88        0.00   1086.00 o   0.49457
  -1   7 -17      412.05        0.00    197.00 o   0.46307
   0   7 -17     3981.94     4248.00    988.00 o   0.45049
   1   7 -17     7872.09     9393.00   1681.00 o   0.45840
   2   7 -17     2024.88     2766.00   1086.00 o   0.48581
   3   7 -17       10.88      395.00    395.00 o   0.52968
  -2   8 -17     2134.08      494.00   1086.00 o   0.50644
  -1   8 -17      337.78       99.00    197.00 o   0.47589
   0   8 -17     2586.68     2568.00   1087.00 o   0.46384
   1   8 -17     7459.59     9293.00   1780.00 o   0.47170
   2   8 -17      284.41       99.00    296.00 o   0.49853
   3   8 -17       17.97        0.00    197.00 o   0.54153
  -2   9 -17      851.82      691.00    691.00 o   0.52014
  -1   9 -17     1701.41     1383.00    395.00 o   0.49061
   0   9 -17     3442.33     3458.00    988.00 o   0.47909
   1   9 -17     4590.54     4546.00   1186.00 o   0.48687
   2   9 -17      373.10       99.00    592.00 o   0.51307
   3   9 -17     1196.73     1086.00    296.00 o   0.55508
  -2  10 -17     2171.30      593.00   2272.00 o   0.53553
  -1  10 -17      884.49      889.00    395.00 o   0.50705
   1  10 -17     2473.49     1580.00    691.00 o   0.50376
   2  10 -17     2294.21     2963.00    889.00 o   0.52927
   3  10 -17      800.43      889.00    296.00 o   0.57023
  -1  11 -17      873.32      987.00    494.00 o   0.52506
   0  11 -17     1917.47     1383.00    494.00 o   0.51463
   1  11 -17      609.82      592.00    395.00 o   0.52218
   2  11 -17        7.86      296.00    395.00 o   0.54699
  -2  12 -17     5162.77     2570.00   1186.00 o   0.57080
  -1  12 -17      291.20        0.00    197.00 o   0.54447
   0  12 -17      532.40      790.00    395.00 o   0.53457
   1  12 -17      232.63      197.00    197.00 o   0.54200
   2  12 -17      340.67        0.00    197.00 o   0.56608
   0  13 -17      529.52      494.00    197.00 o   0.55576
   1  13 -17       12.34      197.00    197.00 o   0.56305
   0 -10 -16     5794.00     6919.00   2076.00 o   0.55333
  -1  -9 -16     2907.01     2667.00   1087.00 o   0.54355
   0  -9 -16     2230.88      889.00    889.00 o   0.53063
   1  -9 -16      460.57       99.00    296.00 o   0.53513
  -1  -8 -16      609.89     1679.00   1086.00 o   0.52235
   1  -8 -16      384.51      395.00    296.00 o   0.51390
  -1  -7 -16     6709.24     7908.00   2471.00 o   0.50243
   0  -7 -16      588.30      592.00    592.00 o   0.48876
   1  -7 -16     7516.75     8503.00   2076.00 o   0.49397
  -1  -6 -16     2573.83     4544.00   1679.00 o   0.48395
   0  -6 -16      272.74      296.00    296.00 o   0.46990
   1  -6 -16     4719.84     3261.00   2372.00 o   0.47550
   2  -6 -16    10137.83     8210.00   2967.00 o   0.50007
   3  -6 -16       63.22      494.00    395.00 o   0.54103
   1  -5 -16     8638.01    14536.00   2670.00 o   0.45866
   2  -5 -16    23518.32    33616.00   5156.00 o   0.48425
   3  -5 -16     1038.43       99.00    593.00 o   0.52660
  -1  -4 -16     9854.49    11177.00   2572.00 o   0.45197
   0  -4 -16     3040.99     1581.00    691.00 o   0.43727
   1  -4 -16    10134.08    12958.00   2374.00 o   0.44364
   2  -4 -16     2054.19     3062.00    889.00 o   0.47022
   3  -4 -16     2357.79     4741.00   1482.00 o   0.51389
   4  -4 -16      231.26        0.00    296.00 o   0.57073
   0  -3 -16     4257.23     2964.00    692.00 o   0.42388
   1  -3 -16     2270.01     3259.00   1185.00 o   0.43064
   2  -3 -16    22762.63    28951.00   6246.00 o   0.45815
   3  -3 -16     1870.75     1778.00   1086.00 o   0.50303
   4  -3 -16        8.94      889.00    889.00 o   0.56112
   0  -2 -16     2083.96     4543.00   1383.00 o   0.41270
   1  -2 -16     5411.32     3459.00   1482.00 o   0.41983
   2  -2 -16    42473.71    39304.00   5572.00 o   0.44819
   3  -2 -16     2701.30     3655.00   1185.00 o   0.49413
   4  -2 -16     4827.74     4546.00   1087.00 o   0.55330
   0  -1 -16    25429.03    24801.00   1984.00 o   0.40392
   1  -1 -16    34716.65    37266.00   5168.00 o   0.41140
   2  -1 -16     1731.71     1481.00    494.00 o   0.44048
   3  -1 -16     3601.60     3063.00   1087.00 o   0.48732
   4  -1 -16     1661.98      790.00    790.00 o   0.54737
  -1   0 -16    18165.92    10402.00   2576.00 o   0.41302
   0   0 -16    17429.14    24269.00   2575.00 o   0.39770
   1   0 -16     1028.94     1481.00    691.00 o   0.40548
   2   0 -16     7750.39    10777.00   1582.00 o   0.43515
   3   0 -16     3293.50     7014.00   2470.00 o   0.48267
   4   0 -16     3021.12     2667.00    889.00 o   0.54339
  -2   1 -16    35020.87    25139.00   4571.00 o   0.44560
   0   1 -16    13097.96    14648.00   1485.00 o   0.39415
   1   1 -16    20610.07    18733.00   2379.00 o   0.40220
   2   1 -16     4464.10     5237.00   1087.00 o   0.43228
   3   1 -16     7359.31     6525.00   1681.00 o   0.48026
   4   1 -16     2891.62     1877.00    790.00 o   0.54139
  -3   2 -16     3369.12     2173.00   1284.00 o   0.49707
  -2   2 -16       54.72        0.00    494.00 o   0.44453
  -1   2 -16     1292.70     2074.00    790.00 o   0.40844
   0   2 -16    19329.90    17639.00   2081.00 o   0.39334
   1   2 -16     8167.37     8801.00   1483.00 o   0.40162
   2   2 -16    25333.63    24501.00   2877.00 o   0.43192
   3   2 -16    10939.41    12366.00   2473.00 o   0.48010
   4   2 -16     4285.02     3953.00    692.00 o   0.54141
  -3   3 -16     3631.35     2569.00   1877.00 o   0.49814
  -2   3 -16      822.01       99.00    790.00 o   0.44591
  -1   3 -16     1917.37     1284.00    494.00 o   0.41013
   0   3 -16    20674.45    26761.00   2973.00 o   0.39531
   1   3 -16     9441.62    11374.00   1780.00 o   0.40374
   2   3 -16     8962.94    10582.00   1681.00 o   0.43408
   3   3 -16      427.06        0.00    395.00 o   0.48221
  -3   4 -16     3515.84        0.00   2964.00 o   0.50138
  -2   4 -16     2331.50        0.00   1580.00 o   0.44971
  -1   4 -16     7186.91     5734.00    890.00 o   0.41446
   0   4 -16    34861.67    38362.00   3578.00 o   0.40000
   1   4 -16    30858.36    39325.00   4369.00 o   0.40853
   2   4 -16    16405.06    19113.00   2773.00 o   0.43872
   3   4 -16     7164.66     6920.00   1384.00 o   0.48656
  -3   5 -16     1845.06       99.00   2765.00 o   0.50676
  -1   5 -16    12322.89    19296.00   1880.00 o   0.42134
   0   5 -16     2964.14     3260.00   1087.00 o   0.40731
   1   5 -16    13174.42    17519.00   2573.00 o   0.41589
   2   5 -16    56738.58    78210.00   8280.00 o   0.44577
   3   5 -16     9838.59     9792.00   1484.00 o   0.49309
  -3   6 -16      813.12        0.00    987.00 o   0.51421
  -2   6 -16     1222.01        0.00   1185.00 o   0.46432
  -1   6 -16     1248.47     1580.00    494.00 o   0.43064
   0   6 -16     1015.49     1086.00    691.00 o   0.41712
   1   6 -16    13461.37    13362.00   1881.00 o   0.42569
   2   6 -16    10136.60    13156.00   2077.00 o   0.45511
  -3   7 -16     1361.12        0.00   1481.00 o   0.52364
  -2   7 -16     3383.98       99.00   1679.00 o   0.47491
  -1   7 -16     4683.96     4051.00   1285.00 o   0.44222
   0   7 -16     3209.55     3062.00    889.00 o   0.42926
   1   7 -16     1145.14     3160.00    790.00 o   0.43777
   2   7 -16     7203.80    11270.00   1878.00 o   0.46660
   3   7 -16       21.09        0.00    197.00 o   0.51231
  -3   8 -16     1014.48        0.00    889.00 o   0.53494
  -2   8 -16     1510.76     1778.00   1679.00 o   0.48751
  -1   8 -16     5289.19     5732.00    988.00 o   0.45590
   0   8 -16     2405.83     2766.00   1580.00 o   0.44352
   3   8 -16      399.24      790.00    592.00 o   0.52478
  -2   9 -16      247.67       99.00    592.00 o   0.50196
  -1   9 -16     2607.91     2766.00    593.00 o   0.47150
   0   9 -16    30479.07    32564.00   5163.00 o   0.45971
   1   9 -16     2682.53     1580.00    889.00 o   0.46802
   2   9 -16      694.55     1086.00    592.00 o   0.49541
   3   9 -16      677.86      197.00    197.00 o   0.53898
  -2  10 -16     1030.82      395.00    790.00 o   0.51812
  -1  10 -16     4124.84     5533.00   1087.00 o   0.48883
   0  10 -16     1538.18     2271.00    790.00 o   0.47765
   1  10 -16     2830.29     1679.00    790.00 o   0.48581
   2  10 -16      443.73      494.00    691.00 o   0.51241
   3  10 -16     1264.72     1481.00    296.00 o   0.55479
  -2  11 -16     3075.43     1581.00   1581.00 o   0.53583
  -1  11 -16     1548.40     1185.00    395.00 o   0.50773
   0  11 -16    15526.16    20991.00   2475.00 o   0.49713
   1  11 -16      455.70      494.00    296.00 o   0.50514
   2  11 -16     2053.67     2469.00    988.00 o   0.53092
   3  11 -16     1542.43     1284.00    395.00 o   0.57207
  -2  12 -16      918.33      296.00    494.00 o   0.55495
  -1  12 -16      390.28       99.00    296.00 o   0.52801
   0  12 -16      479.94      197.00    296.00 o   0.51798
   1  12 -16     1188.54      691.00    494.00 o   0.52583
   2  12 -16      708.84      691.00    395.00 o   0.55079
  -1  13 -16     1234.46      691.00    395.00 o   0.54953
   0  13 -16     1378.24     1580.00    790.00 o   0.54005
   1  13 -16     1187.51     1778.00    691.00 o   0.54772
   2  13 -16      132.72        0.00    197.00 o   0.57187
  -1  14 -16     1149.28      790.00    395.00 o   0.57214
   0  14 -16      363.33      197.00    296.00 o   0.56319
   1  14 -16      208.81      592.00    395.00 o   0.57069
  -1 -11 -15       76.22        0.00    494.00 o   0.57021
   0 -11 -15     5822.68     5733.00   1186.00 o   0.55779
   1 -11 -15     1149.72      395.00    494.00 o   0.56197
  -1 -10 -15     5932.10     6524.00   1680.00 o   0.54629
   0 -10 -15     3884.35     5335.00    790.00 o   0.53346
   1 -10 -15      433.14        0.00    197.00 o   0.53798
   2 -10 -15     1576.52     1481.00    691.00 o   0.55941
  -1  -9 -15     1557.86     1580.00    988.00 o   0.52336
   0  -9 -15      485.83      197.00    197.00 o   0.51011
   1  -9 -15     8578.18     9988.00   2176.00 o   0.51499
  -1  -8 -15     2571.59     4149.00   1580.00 o   0.50155
   0  -8 -15     5034.16     6918.00   1186.00 o   0.48788
   2  -8 -15       75.22        0.00    395.00 o   0.51675
   3  -8 -15      628.09      691.00    592.00 o   0.55637
  -1  -7 -15     5584.17     4942.00   2075.00 o   0.48102
   0  -7 -15     2439.13     3457.00    889.00 o   0.46693
   1  -7 -15     1011.78      790.00    790.00 o   0.47259
   3  -7 -15      575.07      691.00    691.00 o   0.53854
  -1  -6 -15     3403.64     6026.00   1482.00 o   0.46195
   0  -6 -15     7906.96     7514.00   1285.00 o   0.44743
   1  -6 -15     5257.00     4744.00   1976.00 o   0.45351
   2  -6 -15    16479.56    22084.00   3367.00 o   0.47941
   3  -6 -15      547.46        0.00    494.00 o   0.52219
   0  -5 -15     2284.54     2864.00    790.00 o   0.42959
   1  -5 -15      766.01      395.00    592.00 o   0.43611
   2  -5 -15     5964.26     5733.00   1779.00 o   0.46315
   3  -5 -15     1789.75     3062.00   1383.00 o   0.50746
   4  -5 -15      281.93       99.00    197.00 o   0.56498
  -1  -4 -15      312.91     2073.00    987.00 o   0.42890
   0  -4 -15    19690.71    15558.00   2081.00 o   0.41362
   1  -4 -15    12831.88    15142.00   2375.00 o   0.42057
   2  -4 -15     3080.60     3853.00   1284.00 o   0.44874
   3  -4 -15       50.48      296.00    691.00 o   0.49450
   4  -4 -15      424.10      296.00    691.00 o   0.55352
  -1  -3 -15     6315.43     5338.00   1384.00 o   0.41534
   0  -3 -15    35509.58    33594.00   4671.00 o   0.39974
   1  -3 -15     7236.21     9392.00   1878.00 o   0.40713
   2  -3 -15     1788.59     1876.00    988.00 o   0.43635
   3  -3 -15     1707.67     1284.00    889.00 o   0.48346
   4  -3 -15     4188.94     4941.00    988.00 o   0.54382
   0  -2 -15    11159.96    12467.00   1682.00 o   0.38818
   1  -2 -15    17101.20    16541.00   2972.00 o   0.39599
   2  -2 -15    20644.94    22498.00   3370.00 o   0.42617
   3  -2 -15     5175.13     5139.00    988.00 o   0.47445
   4  -2 -15     3004.47     1284.00    790.00 o   0.53598
   0  -1 -15    52322.05    55151.00   6881.00 o   0.37915
   1  -1 -15      165.55      197.00    691.00 o   0.38736
   2  -1 -15     3045.87     2766.00   1383.00 o   0.41835
   3  -1 -15      112.11       99.00    197.00 o   0.46761
   4  -1 -15     1023.88      592.00    395.00 o   0.53009
  -1   0 -15     4358.38     2273.00   1482.00 o   0.38890
   0   0 -15     6012.55     7216.00   1087.00 o   0.37284
   1   0 -15    10138.53    15037.00   3166.00 o   0.38139
   2   0 -15    21484.20    25377.00   2776.00 o   0.41302
   3   0 -15     4493.68     5632.00   1186.00 o   0.46303
   4   0 -15      259.58       99.00    296.00 o   0.52620
  -3   1 -15     1759.97      691.00    691.00 o   0.47823
  -1   1 -15     3587.89     3853.00    790.00 o   0.38538
   0   1 -15    30668.04    32678.00   2781.00 o   0.36938
   1   1 -15     8735.66     7912.00   1483.00 o   0.37822
   2   1 -15     3945.17     3162.00    889.00 o   0.41030
   3   1 -15     5739.55     4645.00    890.00 o   0.46078
   4   1 -15     3552.00     2865.00    692.00 o   0.52438
  -3   2 -15     2953.98      889.00   1185.00 o   0.47732
  -2   2 -15     1036.48        0.00    395.00 o   0.42256
  -1   2 -15     5774.19     6622.00    988.00 o   0.38466
   0   2 -15    21928.25    20228.00   2181.00 o   0.36886
   1   2 -15     4990.73     3854.00    988.00 o   0.37792
   2   2 -15     4438.29     4941.00   1680.00 o   0.41022
   3   2 -15     5202.04     8005.00   1384.00 o   0.46088
  -3   3 -15     3467.81     2371.00   1877.00 o   0.47869
  -1   3 -15    47596.61    50312.00   3487.00 o   0.38678
   0   3 -15    16375.67    17036.00   2080.00 o   0.37128
   1   3 -15      373.75      889.00    592.00 o   0.38050
   2   3 -15     2485.43     2074.00   1087.00 o   0.41279
   3   3 -15      358.26       99.00    296.00 o   0.46334
  -3   4 -15     2329.18        0.00   1975.00 o   0.48231
  -2   4 -15    10618.08     8804.00   3166.00 o   0.42858
  -1   4 -15     4451.90     4941.00    791.00 o   0.39167
   0   4 -15    19521.97    24777.00   2279.00 o   0.37659
   1   4 -15     3349.48     4940.00   1186.00 o   0.38589
   2   4 -15    22171.83    24288.00   3767.00 o   0.41796
  -3   5 -15      240.31       99.00    592.00 o   0.48816
  -2   5 -15      636.49        0.00    889.00 o   0.43532
  -1   5 -15     4307.14     3854.00    692.00 o   0.39925
   0   5 -15     8303.93    10680.00   2077.00 o   0.38467
   1   5 -15       88.55       99.00    395.00 o   0.39399
   2   5 -15    13346.78    15836.00   2474.00 o   0.42563
   3   5 -15    20838.29    22300.00   2478.00 o   0.47516
  -3   6 -15     7925.30     6130.00   2966.00 o   0.49613
  -2   6 -15     2926.30        0.00   1087.00 o   0.44443
  -1   6 -15     5863.64     6820.00   1087.00 o   0.40935
   0   6 -15     4370.43     9683.00   3360.00 o   0.39535
   1   6 -15     9068.71     8308.00   2176.00 o   0.40462
   2   6 -15     6361.90     7117.00   1483.00 o   0.43568
   3   6 -15     3968.60     3063.00    988.00 o   0.48435
  -3   7 -15     2923.51        0.00   2173.00 o   0.50613
  -2   7 -15     2560.68       99.00   3457.00 o   0.45575
   0   7 -15      986.67      691.00    889.00 o   0.40843
   1   7 -15    18792.48    18032.00   2378.00 o   0.41760
   2   7 -15    25773.99    30257.00   3770.00 o   0.44794
   3   7 -15      733.43      592.00    395.00 o   0.49557
  -3   8 -15     2739.60        0.00   1778.00 o   0.51805
  -2   8 -15      501.14      790.00   1382.00 o   0.46912
  -1   8 -15     1935.41     1284.00    691.00 o   0.43641
   0   8 -15     5714.36     6325.00   1285.00 o   0.42368
   1   8 -15    17070.04    30802.00   3665.00 o   0.43272
   2   8 -15      962.65      197.00    494.00 o   0.46224
   3   8 -15     1405.56      889.00    395.00 o   0.50869
  -2   9 -15     1425.66      296.00   1481.00 o   0.48438
  -1   9 -15      217.81      790.00    592.00 o   0.45295
   0   9 -15    16685.81    15548.00   2080.00 o   0.44089
   1   9 -15    22205.47    23891.00   3073.00 o   0.44976
   2   9 -15       75.24       99.00    296.00 o   0.47839
   3   9 -15      259.35      296.00    296.00 o   0.52357
  -2  10 -15     3019.93      889.00   1482.00 o   0.50135
  -1  10 -15     1882.54      988.00    494.00 o   0.47122
   0  10 -15    39451.07    65138.00   6961.00 o   0.45982
   1  10 -15     4516.08     2668.00   1581.00 o   0.46850
   2  10 -15     2269.37     2272.00    988.00 o   0.49622
   3  10 -15      724.48      296.00    296.00 o   0.54006
  -1  11 -15    14899.05    15148.00   2772.00 o   0.49104
   0  11 -15     4502.73     6027.00   1186.00 o   0.48027
   1  11 -15     2850.05     1877.00    593.00 o   0.48876
   2  11 -15      178.93      395.00    790.00 o   0.51555
   3  11 -15      556.28      395.00    296.00 o   0.55801
  -2  12 -15     2361.09      691.00    988.00 o   0.53977
  -1  12 -15      943.50      691.00    395.00 o   0.51222
   0  12 -15     1230.01      889.00    395.00 o   0.50207
   1  12 -15     1624.65     2271.00    593.00 o   0.51035
   2  12 -15      101.25        0.00    296.00 o   0.53621
  -2  13 -15      537.02      296.00    395.00 o   0.56091
  -1  13 -15     4601.78     8202.00   1482.00 o   0.53461
   0  13 -15       42.78       99.00    395.00 o   0.52504
   1  13 -15     5228.47     8401.00   2471.00 o   0.53312
   2  13 -15      149.24        0.00    197.00 o   0.55807
  -1  14 -15     2159.38     2963.00    790.00 o   0.55805
   0  14 -15      679.76      296.00    395.00 o   0.54903
   1  14 -15       76.17        0.00    296.00 o   0.55691
   0  15 -15     2693.87     2865.00   2964.00 o   0.57393
   0 -12 -14     1294.97     1185.00    395.00 o   0.56481
   1 -12 -14     1545.78     1877.00    988.00 o   0.56896
  -1 -11 -14     1036.72     1383.00    889.00 o   0.55168
   0 -11 -14      250.11      592.00    296.00 o   0.53901
   1 -11 -14      165.93        0.00    197.00 o   0.54351
   2 -11 -14      226.36      494.00    197.00 o   0.56475
  -1 -10 -14     2367.15     2371.00   2074.00 o   0.52715
   0 -10 -14     2228.80     1679.00    395.00 o   0.51403
   2 -10 -14     6339.97     7414.00   1878.00 o   0.54126
  -2  -9 -14     2200.24     6124.00   2173.00 o   0.53458
  -1  -9 -14     4345.74     5336.00   1779.00 o   0.50358
   0  -9 -14     4724.43     4052.00    889.00 o   0.49001
   1  -9 -14    13541.85    12669.00   3464.00 o   0.49527
   2  -9 -14      342.62        0.00    296.00 o   0.51881
   3  -9 -14      859.66      987.00    691.00 o   0.55832
  -2  -8 -14      724.33     1679.00   1284.00 o   0.51333
  -1  -8 -14     1387.63     3061.00   1580.00 o   0.48114
   0  -8 -14     5375.72     5040.00    988.00 o   0.46708
   1  -8 -14     4337.60     6620.00   3063.00 o   0.47277
   3  -8 -14       15.71        0.00    395.00 o   0.53876
  -2  -7 -14     2516.47     2865.00   1284.00 o   0.49338
  -1  -7 -14     8128.89    10580.00   2966.00 o   0.45997
   0  -7 -14      279.82      197.00    296.00 o   0.44542
   1  -7 -14     2832.88     3852.00    889.00 o   0.45156
   3  -7 -14      585.99     1086.00    691.00 o   0.52056
  -2  -6 -14      373.34     1284.00    987.00 o   0.47488
  -1  -6 -14     3748.34     6224.00   2371.00 o   0.44025
   0  -6 -14      842.19      592.00    395.00 o   0.42522
   1  -6 -14     3761.79     2865.00    692.00 o   0.43184
   2  -6 -14     1804.67     2469.00   1185.00 o   0.45918
   4  -6 -14      228.39       99.00    197.00 o   0.56178
  -1  -5 -14    12153.27    17812.00   3661.00 o   0.42221
   1  -5 -14     8947.02    14636.00   2769.00 o   0.41382
   2  -5 -14    68760.48    84380.00  10997.00 o   0.44245
   3  -5 -14     6034.58     5041.00   1779.00 o   0.48883
   4  -5 -14       81.31       99.00    197.00 o   0.54849
  -1  -4 -14     1384.48     2963.00   1185.00 o   0.40605
   0  -4 -14    43731.57    41214.00   4380.00 o   0.39011
   1  -4 -14    27872.31    27891.00   4169.00 o   0.39772
   2  -4 -14    15792.83    14061.00   3169.00 o   0.42762
   3  -4 -14     9142.39    10681.00   2176.00 o   0.47563
   4  -4 -14      205.64      592.00    494.00 o   0.53690
  -1  -3 -14    25273.84    34227.00   6449.00 o   0.39201
   0  -3 -14    16449.17    19116.00   1882.00 o   0.37569
   1  -3 -14    13308.12    10888.00   2079.00 o   0.38380
   2  -3 -14     6175.71     6128.00   1582.00 o   0.41490
   3  -3 -14     6660.11     8501.00   3163.00 o   0.46439
   4  -3 -14      367.09      197.00    592.00 o   0.52713
  -1  -2 -14    15307.79    20399.00   3367.00 o   0.38032
   0  -2 -14      176.25        0.00    197.00 o   0.36370
   1  -2 -14      727.21      395.00    691.00 o   0.37229
   2  -2 -14     1943.79     2469.00    988.00 o   0.40447
   3  -2 -14     8610.80    10383.00   2077.00 o   0.45528
   4  -2 -14     3828.06     3458.00    593.00 o   0.51927
   0  -1 -14    14351.64    12674.00   1386.00 o   0.35440
   1  -1 -14     5756.24     8896.00   2175.00 o   0.36342
   2  -1 -14     3044.94     4347.00   1383.00 o   0.39653
   3  -1 -14     8438.46     9592.00   1483.00 o   0.44842
   4  -1 -14     3904.01     3557.00    790.00 o   0.51342
  -1   0 -14     4139.27     4644.00    395.00 o   0.36487
   0   0 -14      180.48       99.00    296.00 o   0.34798
   1   0 -14    11040.32    14446.00   2276.00 o   0.35740
   2   0 -14     7115.59     8700.00   1681.00 o   0.39122
   3   0 -14     8212.83    10778.00   5438.00 o   0.44392
   4   0 -14      780.74       99.00    296.00 o   0.50965
  -1   1 -14      757.53      889.00    197.00 o   0.36145
   0   1 -14    24829.49    24213.00   2084.00 o   0.34463
   1   1 -14     1455.99     1086.00    593.00 o   0.35436
   2   1 -14     1550.13     1481.00    790.00 o   0.38866
   3   1 -14    17847.06    13868.00   1981.00 o   0.44184
   4   1 -14     1942.03     3654.00    889.00 o   0.50800
  -3   2 -14     1548.54        0.00   2469.00 o   0.45806
  -2   2 -14     1307.47        0.00    593.00 o   0.40093
  -1   2 -14    28685.78    29885.00   2184.00 o   0.36103
   0   2 -14    10508.38    11774.00   1088.00 o   0.34442
   1   2 -14     2340.37     3062.00    889.00 o   0.35439
   2   2 -14     5105.78     5633.00   1186.00 o   0.38889
   3   2 -14     1782.24     1185.00   1086.00 o   0.44222
   4   2 -14     6073.19     7216.00   1878.00 o   0.50850
  -3   3 -14     4323.90        0.00   2075.00 o   0.45976
  -2   3 -14     7072.33     4844.00   1681.00 o   0.40306
  -1   3 -14    14471.03    14555.00   1287.00 o   0.36362
   0   3 -14     4689.44     3162.00    889.00 o   0.34736
   1   3 -14     5390.54     8203.00   1384.00 o   0.35747
   2   3 -14       51.65       99.00    395.00 o   0.39191
   3   3 -14     4442.74     3854.00   1482.00 o   0.44506
  -3   4 -14     3546.20        0.00   1679.00 o   0.46380
  -2   4 -14     5991.58        0.00   2866.00 o   0.40786
  -1   4 -14     2205.97     1975.00    790.00 o   0.36915
   0   4 -14    13365.10    14256.00   1584.00 o   0.35338
   1   4 -14    19878.96    18436.00   1982.00 o   0.36354
   2   4 -14     3600.64     3260.00    889.00 o   0.39766
   3   4 -14     5041.62     2866.00   1878.00 o   0.45031
   4   4 -14     1129.71      296.00    395.00 o   0.51586
  -3   5 -14     1456.86       99.00    889.00 o   0.47013
  -2   5 -14     1578.05        0.00   1284.00 o   0.41524
   1   5 -14    11676.60    15338.00   2276.00 o   0.37245
   2   5 -14     3627.96     5236.00   1482.00 o   0.40602
   3   5 -14      686.23      197.00    592.00 o   0.45789
  -2   6 -14      653.68        0.00   1086.00 o   0.42506
  -1   6 -14    10286.80     9596.00   1484.00 o   0.38849
   0   6 -14    11499.61    13655.00   1781.00 o   0.37396
   1   6 -14     5668.51     5436.00   1483.00 o   0.38400
   2   6 -14    12337.79    12865.00   2573.00 o   0.41683
   3   6 -14     6019.94     4448.00    791.00 o   0.46768
  -3   7 -14      627.74        0.00   1580.00 o   0.48927
  -2   7 -14     2627.49     3655.00   1580.00 o   0.43716
  -1   7 -14     3381.46     4347.00   1284.00 o   0.40189
   0   7 -14     3176.56     4347.00   1185.00 o   0.38808
   1   7 -14    19482.86    22693.00   3964.00 o   0.39796
   2   7 -14    12217.25     9104.00   1583.00 o   0.42992
   3   7 -14      870.56      592.00    395.00 o   0.47954
  -3   8 -14      845.14        0.00    494.00 o   0.50183
  -2   8 -14     2894.14     3853.00   1877.00 o   0.45136
  -1   8 -14     1205.44      691.00    593.00 o   0.41748
   0   8 -14    13811.73    19500.00   3069.00 o   0.40440
   1   8 -14    31059.91    48757.00   5362.00 o   0.41409
   2   8 -14     8788.56    10779.00   1978.00 o   0.44507
   3   8 -14        2.88        0.00    197.00 o   0.49334
  -3   9 -14     1308.58      889.00   1284.00 o   0.51621
  -2   9 -14    12916.59    10886.00   3167.00 o   0.46746
  -1   9 -14     1840.74     1284.00    790.00 o   0.43502
   0   9 -14      145.82      296.00    296.00 o   0.42268
   1   9 -14    35591.53    41143.00   3876.00 o   0.43215
   2   9 -14     7131.48     9491.00   1483.00 o   0.46209
  -2  10 -14     2934.26     1482.00   1383.00 o   0.48527
  -1  10 -14    18863.19    22391.00   3963.00 o   0.45429
   1  10 -14      789.57      790.00    691.00 o   0.45189
   2  10 -14      866.40      987.00    691.00 o   0.48077
  -2  11 -14      471.35      395.00    494.00 o   0.50462
  -1  11 -14     3578.87     2272.00   1186.00 o   0.47507
   0  11 -14     9604.59     8901.00   1484.00 o   0.46414
   1  11 -14     1202.43      790.00    494.00 o   0.47312
   2  11 -14     6547.43     8996.00   2372.00 o   0.50094
   0  12 -14     5023.57     5139.00   1285.00 o   0.48691
   1  12 -14     2244.52     3556.00    790.00 o   0.49564
   2  12 -14      463.17     1185.00    494.00 o   0.52242
  -2  13 -14      163.33      494.00    494.00 o   0.54726
  -1  13 -14    12960.76    19696.00   3761.00 o   0.52045
   0  13 -14      611.50      987.00    691.00 o   0.51080
   1  13 -14      413.95      197.00    592.00 o   0.51929
   2  13 -14      805.29      592.00    592.00 o   0.54505
  -2  14 -14      284.23      296.00    197.00 o   0.57025
  -1  14 -14      330.69      197.00    395.00 o   0.54472
   0  14 -14     1020.04     1679.00    691.00 o   0.53566
   1  14 -14     4156.38     6225.00   1383.00 o   0.54391
   2  14 -14      279.58       99.00    197.00 o   0.56870
  -1  15 -14       31.40        0.00    197.00 o   0.56987
   0  15 -14      954.49      592.00    592.00 o   0.56137
   1  15 -14      111.82      691.00    494.00 o   0.56938
   0 -13 -13      665.02      691.00    494.00 o   0.57431
  -1 -12 -13     1278.03     1383.00   1284.00 o   0.55963
   0 -12 -13      105.88        0.00     99.00 o   0.54718
   1 -12 -13      150.23        0.00    197.00 o   0.55164
   2 -12 -13       30.68        0.00    296.00 o   0.57261
  -2 -11 -13       30.34        0.00    790.00 o   0.56311
  -1 -11 -13     2397.07     3358.00   1284.00 o   0.53366
   0 -11 -13     1788.39     1086.00    395.00 o   0.52074
  -2 -10 -13     1394.63     2074.00   1383.00 o   0.53918
  -1 -10 -13      509.31      691.00    790.00 o   0.50850
   0 -10 -13    11038.41    15829.00   1880.00 o   0.49508
   1 -10 -13     3456.62     4347.00   1482.00 o   0.50033
   3 -10 -13       99.06       99.00    296.00 o   0.56286
  -2  -9 -13      827.84     2962.00   1481.00 o   0.51625
  -1  -9 -13      648.76        0.00   1382.00 o   0.48428
   0  -9 -13    14747.05    14454.00   1782.00 o   0.47035
   1  -9 -13     4855.66     5336.00   1878.00 o   0.47604
   2  -9 -13      181.48        0.00    395.00 o   0.50067
   3  -9 -13      487.72     1679.00    691.00 o   0.54168
  -2  -8 -13     4070.08     6719.00   2371.00 o   0.49446
   0  -8 -13     3079.76     2766.00    790.00 o   0.44669
   1  -8 -13    11715.34    15732.00   3166.00 o   0.45285
  -2  -7 -13     1175.47     2963.00   1383.00 o   0.47397
  -1  -7 -13      440.06       99.00    494.00 o   0.43930
   0  -7 -13     9850.76    10682.00   1286.00 o   0.42428
   1  -7 -13     5528.57     4645.00    988.00 o   0.43095
   2  -7 -13    13542.02    12867.00   2474.00 o   0.45837
   3  -7 -13     1298.98     1481.00    691.00 o   0.50316
   4  -7 -13      157.24        0.00    197.00 o   0.56118
  -2  -6 -13      204.17      987.00    790.00 o   0.45495
  -1  -6 -13      746.61      494.00    494.00 o   0.41891
   1  -6 -13    11786.13    14149.00   4255.00 o   0.41053
   2  -6 -13     9432.21     7220.00   1780.00 o   0.43941
   3  -6 -13     4409.54     4941.00   1581.00 o   0.48612
   4  -6 -13      205.39       99.00    296.00 o   0.54610
  -2  -5 -13     3416.82     8002.00   1679.00 o   0.43761
  -1  -5 -13      393.77     1975.00    987.00 o   0.40021
   0  -5 -13     7660.72    10777.00   1384.00 o   0.38407
   1  -5 -13      441.78     1284.00    494.00 o   0.39184
   2  -5 -13    12881.31    15835.00   2672.00 o   0.42219
   3  -5 -13    21580.47    20617.00   3073.00 o   0.47078
   4  -5 -13     2571.55     2865.00    988.00 o   0.53264
  -2  -4 -13     2898.59     5927.00   2272.00 o   0.42214
  -1  -4 -13      645.49      395.00    494.00 o   0.38344
   0  -4 -13    10582.46    10685.00   1385.00 o   0.36678
   1  -4 -13     5440.50     7017.00   2273.00 o   0.37513
   2  -4 -13    26771.99    28975.00   3671.00 o   0.40693
   3  -4 -13     1655.58     1679.00    889.00 o   0.45732
   4  -4 -13     1151.43      494.00    395.00 o   0.52094
  -1  -3 -13     3681.42     4742.00   1581.00 o   0.36887
   0  -3 -13     2968.19     2667.00    988.00 o   0.35175
   1  -3 -13    12311.47    10095.00   2771.00 o   0.36067
   2  -3 -13     4577.62     4941.00   1383.00 o   0.39384
   3  -3 -13     7906.42    11272.00   2274.00 o   0.44590
   4  -3 -13     2708.88     1482.00    593.00 o   0.51110
  -1  -2 -13    16531.61    15948.00    991.00 o   0.35677
   0  -2 -13    19375.66    16653.00   1289.00 o   0.33928
   1  -2 -13     1298.17     1284.00    395.00 o   0.34874
   2  -2 -13     5601.84     5140.00   1483.00 o   0.38317
   3  -2 -13     1356.08     1778.00    889.00 o   0.43668
  -1  -1 -13     6335.71     6920.00    395.00 o   0.34739
   0  -1 -13    35661.71    33819.00   1790.00 o   0.32965
   1  -1 -13     9310.11    10387.00   1880.00 o   0.33962
   2  -1 -13     2412.92     2568.00   1383.00 o   0.37510
   3  -1 -13    33618.95    29208.00   5762.00 o   0.42981
   5  -1 -13     2877.80     3260.00    889.00 o   0.57345
  -2   0 -13      146.16      197.00    395.00 o   0.38313
  -1   0 -13      758.32      987.00    197.00 o   0.34097
   2   0 -13      326.91     1086.00    987.00 o   0.36981
   3   0 -13     7111.42    12555.00   1779.00 o   0.42539
  -3   1 -13     1362.64        0.00    691.00 o   0.43981
  -2   1 -13      125.29       99.00   1185.00 o   0.37998
  -1   1 -13     4465.01     3656.00    494.00 o   0.33767
   0   1 -13    15729.17    21101.00   1486.00 o   0.31989
   1   1 -13     4300.58     3656.00   1186.00 o   0.33065
   2   1 -13      257.13      296.00    395.00 o   0.36743
   3   1 -13    12097.97     9697.00   1088.00 o   0.42351
   4   1 -13     2315.31     3062.00    889.00 o   0.49234
  -3   2 -13     5134.11       99.00   2075.00 o   0.43938
  -1   2 -13     2993.17     3161.00    395.00 o   0.33758
   0   2 -13     8262.28     7912.00    890.00 o   0.32005
   1   2 -13     5866.33     8205.00   1779.00 o   0.33104
   2   2 -13    22229.47    21717.00   2281.00 o   0.36800
   4   2 -13     4758.77     6621.00   1285.00 o   0.49310
   5   2 -13       92.68      296.00    296.00 o   0.57011
  -2   3 -13    11097.96     8905.00   2276.00 o   0.38226
  -1   3 -13     5432.16     5041.00    494.00 o   0.34070
   0   3 -13    18020.28    16948.00   1189.00 o   0.32359
   1   3 -13    29578.41    34770.00   3179.00 o   0.33471
   2   3 -13     9452.28     9397.00   1583.00 o   0.37152
   3   3 -13    19294.18    17836.00   1387.00 o   0.42745
   4   3 -13     2946.79     4050.00    889.00 o   0.49606
  -3   4 -13    11544.06    13159.00   3859.00 o   0.44590
  -2   4 -13     7383.26     5833.00   2076.00 o   0.38763
  -1   4 -13    10320.28     7816.00    693.00 o   0.34695
   0   4 -13     1296.16     1284.00    395.00 o   0.33041
   1   4 -13    14550.23    15052.00   1782.00 o   0.34154
   2   4 -13     1035.75      790.00    592.00 o   0.37790
   3   4 -13    13422.94    12669.00   1188.00 o   0.43319
  -3   5 -13     2780.35     4248.00   2371.00 o   0.45275
  -2   5 -13      453.76       99.00   1284.00 o   0.39570
  -1   5 -13     5740.46     9390.00    988.00 o   0.35616
   0   5 -13    22906.50    28668.00   2777.00 o   0.34031
   1   5 -13    24270.17    31549.00   3076.00 o   0.35136
   2   5 -13     4120.60     4150.00   1087.00 o   0.38701
   3   5 -13     8567.79     5637.00    890.00 o   0.44134
  -3   6 -13     1354.28      198.00   1580.00 o   0.46186
  -2   6 -13     9773.02    12166.00   3759.00 o   0.40629
  -1   6 -13     6038.71     4448.00    988.00 o   0.36812
   0   6 -13    14477.50    17526.00   1881.00 o   0.35303
   1   6 -13     5384.98     6128.00   1186.00 o   0.36391
   2   6 -13     5201.40     4941.00   1779.00 o   0.39864
   3   6 -13     5465.39     4151.00    988.00 o   0.45175
  -3   7 -13     1535.25        0.00   2864.00 o   0.47311
  -2   7 -13     3540.95     2272.00   1778.00 o   0.41923
  -1   7 -13       84.58        0.00    296.00 o   0.38256
   0   7 -13     5435.95     5930.00   1087.00 o   0.36828
   1   7 -13    13422.40    12275.00   4652.00 o   0.37894
   2   7 -13     2024.13     1481.00    494.00 o   0.41260
  -3   8 -13     4524.51     7707.00   2668.00 o   0.48634
  -2   8 -13     2569.51     3556.00   1679.00 o   0.43429
  -1   8 -13     2459.84     1679.00    691.00 o   0.39921
   0   8 -13     1730.11      988.00    988.00 o   0.38576
   1   8 -13     5481.84     9982.00   1878.00 o   0.39615
   2   8 -13     1277.40     3358.00   1580.00 o   0.42865
   3   8 -13    14745.11    11979.00   1881.00 o   0.47878
  -3   9 -13     5059.63     3064.00   1384.00 o   0.50140
  -2   9 -13     6196.73     4349.00   1878.00 o   0.45127
  -1   9 -13     6822.17     8106.00   1582.00 o   0.41781
   0   9 -13    11448.27    11181.00   1781.00 o   0.40518
   1   9 -13    15117.87    17822.00   2574.00 o   0.41528
   2   9 -13    27385.21    25402.00   2481.00 o   0.44657
   3   9 -13     2873.97     2568.00    494.00 o   0.49505
  -2  10 -13     1809.16     1284.00    593.00 o   0.46996
  -1  10 -13     6774.09    11665.00   2966.00 o   0.43812
   1  10 -13   112401.33   131497.00  13099.00 o   0.43607
   2  10 -13      214.82      197.00    494.00 o   0.46614
   3  10 -13      505.78       99.00    197.00 o   0.51293
  -1  11 -13     4002.36     3656.00   1284.00 o   0.45989
   0  11 -13    11220.54     8706.00   1682.00 o   0.44881
   1  11 -13     7810.56     6427.00   1186.00 o   0.45830
   2  11 -13     3944.23     4150.00    889.00 o   0.48716
  -2  12 -13      339.41      395.00    197.00 o   0.51170
  -1  12 -13       59.39       99.00    296.00 o   0.48295
   0  12 -13     6775.79     6425.00   1483.00 o   0.47258
   1  12 -13     1300.30     1778.00    691.00 o   0.48177
  -2  13 -13      499.18        0.00    296.00 o   0.53441
  -1  13 -13     9676.58    10682.00   2473.00 o   0.50711
   0  13 -13     4386.03     6917.00   1383.00 o   0.49740
   2  13 -13      607.06      296.00    395.00 o   0.53287
  -2  14 -13      252.64      494.00    494.00 o   0.55815
  -1  14 -13       17.96       99.00    395.00 o   0.53222
   0  14 -13       97.06      592.00    494.00 o   0.52313
   1  14 -13      112.89       99.00    296.00 o   0.53175
   2  14 -13     1973.50     1877.00    790.00 o   0.55726
  -1  15 -13      229.61      592.00    395.00 o   0.55815
   0  15 -13      426.62      395.00    494.00 o   0.54964
   1  15 -13     1905.08      988.00    889.00 o   0.55800
  -1 -13 -12      281.31      197.00    395.00 o   0.57006
   0 -13 -12     1640.33      593.00    593.00 o   0.55786
   1 -13 -12        0.89      197.00    296.00 o   0.56226
  -2 -12 -12     1918.71     1284.00   1185.00 o   0.57175
  -1 -12 -12      160.85      691.00    691.00 o   0.54280
   0 -12 -12      703.50      889.00    395.00 o   0.53013
   1 -12 -12      388.09      592.00    691.00 o   0.53491
   2 -12 -12       98.08      197.00    197.00 o   0.55669
  -2 -11 -12      228.85      592.00    592.00 o   0.54643
  -1 -11 -12      649.48     1086.00    889.00 o   0.51621
   0 -11 -12    12146.80    13854.00   1583.00 o   0.50303
   1 -11 -12      143.02        0.00    197.00 o   0.50823
   2 -11 -12     5549.55     6128.00   1581.00 o   0.53125
  -2 -10 -12     3297.87     5137.00   1778.00 o   0.52196
  -1 -10 -12     5843.47     8797.00   2273.00 o   0.49040
   0 -10 -12     2482.17     3655.00    790.00 o   0.47668
   2 -10 -12     2412.22     2469.00   2173.00 o   0.50669
   3 -10 -12      566.09      889.00    592.00 o   0.54728
  -2  -9 -12     6441.59     9094.00   2570.00 o   0.49848
  -1  -9 -12      271.79      790.00    790.00 o   0.46551
   0  -9 -12    35028.36    38254.00   3577.00 o   0.45121
   1  -9 -12     9807.13     9396.00   1780.00 o   0.45734
   2  -9 -12     2529.46     1284.00   1087.00 o   0.48314
   3  -9 -12      160.77      790.00    592.00 o   0.52570
  -2  -8 -12      356.79     1185.00   1086.00 o   0.47614
  -1  -8 -12     7212.77     8107.00   2175.00 o   0.44168
   0  -8 -12    11874.54     8708.00   1484.00 o   0.42677
   1  -8 -12    13594.48    26229.00   5741.00 o   0.43344
   2  -8 -12     6331.12     7809.00   1977.00 o   0.46075
   3  -8 -12     2702.19     2272.00   1185.00 o   0.50536
   4  -8 -12     5154.85     6622.00   1186.00 o   0.56318
  -2  -7 -12     2364.60     3062.00   1679.00 o   0.45509
  -1  -7 -12      400.37       99.00    592.00 o   0.41910
   0  -7 -12     1303.58      691.00    494.00 o   0.40356
   1  -7 -12    26085.55    24208.00   2679.00 o   0.41080
   2  -7 -12    29298.84    26007.00   3772.00 o   0.43970
  -2  -6 -12     3642.51     5730.00   1976.00 o   0.43553
  -1  -6 -12    16561.11    16045.00   3070.00 o   0.39798
   0  -6 -12     3797.90     3656.00    790.00 o   0.38179
   1  -6 -12     2631.15     2371.00    691.00 o   0.38964
   2  -6 -12     7228.79     7514.00   1483.00 o   0.42019
   3  -6 -12     9017.02     8307.00   1879.00 o   0.46902
  -2  -5 -12     1571.86     1679.00   2173.00 o   0.41767
  -1  -5 -12     4066.05     6423.00   1877.00 o   0.37856
   0  -5 -12    20664.48    25874.00   2677.00 o   0.36173
   1  -5 -12    16573.77    22089.00   3071.00 o   0.37022
   2  -5 -12     2841.76     4248.00   1185.00 o   0.40245
   3  -5 -12     5830.75     7907.00   1779.00 o   0.45338
   4  -5 -12     3066.89     4050.00    988.00 o   0.51751
  -2  -4 -12     1961.45     2370.00   1580.00 o   0.40174
  -1  -4 -12     8364.29     8802.00   1978.00 o   0.36112
   0  -4 -12     1856.94     1185.00    494.00 o   0.34367
   1  -4 -12    19957.29    12292.00   1289.00 o   0.35283
   2  -4 -12    12192.25    11084.00   1880.00 o   0.38672
   3  -4 -12     7945.08     9097.00   1780.00 o   0.43966
   4  -4 -12     1771.17     1481.00    593.00 o   0.50569
  -2  -3 -12     5662.44     4942.00   1581.00 o   0.38796
  -1  -3 -12     6793.83     6328.00    494.00 o   0.34597
   0  -3 -12    13504.17    16634.00    990.00 o   0.32795
   1  -3 -12    32834.16    17395.00   1690.00 o   0.33778
   2  -3 -12     6515.49     7711.00   1483.00 o   0.37326
   3  -3 -12    23362.93    28856.00   4363.00 o   0.42805
   4  -3 -12     5175.38     5534.00   1186.00 o   0.49580
   5  -3 -12       68.62       99.00    395.00 o   0.57191
  -1  -2 -12     4427.93     4546.00    494.00 o   0.33340
   0  -2 -12    12084.83    10394.00    990.00 o   0.31493
   1  -2 -12     7881.88     6824.00    593.00 o   0.32540
   2  -2 -12    14848.80    10199.00   1881.00 o   0.36231
   3  -2 -12    14213.80    16235.00   2277.00 o   0.41873
   5  -2 -12      700.21      197.00    395.00 o   0.56526
  -2  -1 -12     3180.92     1778.00   1284.00 o   0.36783
  -1  -1 -12     4633.72     4941.00    296.00 o   0.32373
   0  -1 -12     5423.99     7018.00    692.00 o   0.30493
   1  -1 -12     1654.49     1975.00    296.00 o   0.31599
   2  -1 -12     6474.39     6920.00   1582.00 o   0.35411
   3  -1 -12    27380.67    25603.00   3275.00 o   0.41185
   4  -1 -12     7273.11     8008.00   1780.00 o   0.48222
   5  -1 -12       83.24        0.00    494.00 o   0.56047
  -3   0 -12    58852.77    38125.00   5290.00 o   0.42423
  -2   0 -12     2729.27     2272.00    988.00 o   0.36188
  -1   0 -12     4181.26     6522.00    494.00 o   0.31721
   0   0 -12     8628.16    10090.00    890.00 o   0.29827
   1   0 -12     7596.52    11966.00   1187.00 o   0.30983
   2   0 -12     2864.71     4544.00   1185.00 o   0.34886
   3   0 -12      606.80      987.00    592.00 o   0.40754
  -3   1 -12     2212.92        0.00   1185.00 o   0.42149
  -2   1 -12     9166.58     6231.00   2473.00 o   0.35889
  -1   1 -12     6568.24     5833.00    494.00 o   0.31404
   0   1 -12    10987.14     9106.00    891.00 o   0.29518
   1   1 -12     8160.73     5539.00    890.00 o   0.30711
   2   1 -12    27697.82    26709.00   2284.00 o   0.34668
   3   1 -12    39441.42    39386.00   2387.00 o   0.40588
  -3   2 -12     7295.72     8700.00   2966.00 o   0.42133
  -2   2 -12      126.76      197.00    296.00 o   0.35891
  -1   2 -12     1043.44      889.00    198.00 o   0.31433
   0   2 -12    32821.42    32127.00   1890.00 o   0.29576
   1   2 -12    25452.26    22736.00   1291.00 o   0.30793
   2   2 -12    15000.82    12478.00    990.00 o   0.34764
   3   2 -12     4049.93     4644.00    692.00 o   0.40690
  -3   3 -12      393.73       99.00    395.00 o   0.42374
  -2   3 -12    38704.25    40193.00   5571.00 o   0.36197
  -1   3 -12    28064.11    28804.00   1887.00 o   0.31807
   0   3 -12     3550.69     2865.00    395.00 o   0.30000
   1   3 -12      200.59        0.00    296.00 o   0.31226
   2   3 -12     6398.92     6426.00    890.00 o   0.35171
   3   3 -12    15394.10    16041.00   1485.00 o   0.41058
   4   3 -12     3636.54     4643.00   1186.00 o   0.48180
  -3   4 -12     4663.26     5336.00   2174.00 o   0.42869
  -2   4 -12    25202.17    23218.00   4068.00 o   0.36797
  -1   4 -12    47426.36    42581.00   1895.00 o   0.32513
   0   4 -12    42918.34    39863.00   1993.00 o   0.30774
   1   4 -12    22006.80    24403.00   1587.00 o   0.31996
   2   4 -12     1150.07     1284.00    395.00 o   0.35879
   3   4 -12     3427.55     3063.00    790.00 o   0.41685
   4   4 -12      843.16      889.00    592.00 o   0.48732
  -3   5 -12    23164.02    26870.00   5156.00 o   0.43609
  -2   5 -12      430.92        0.00    592.00 o   0.37678
  -1   5 -12    16120.06    20902.00   1387.00 o   0.33531
   0   5 -12    24584.12    38212.00   2184.00 o   0.31872
   1   5 -12    28848.92    31984.00   3278.00 o   0.33078
   2   5 -12     2774.96     2470.00    691.00 o   0.36869
   4   5 -12     1726.05      593.00    593.00 o   0.49498
  -3   6 -12      347.16        0.00   1185.00 o   0.44582
  -1   6 -12     1655.15     1975.00    395.00 o   0.34833
   0   6 -12     3656.97     3162.00    692.00 o   0.33264
   1   6 -12      160.28      296.00    395.00 o   0.34445
   2   6 -12     8584.58     8999.00   2373.00 o   0.38121
   3   6 -12    20939.30    14371.00   1685.00 o   0.43667
  -3   7 -12      564.46       99.00   2863.00 o   0.45773
  -2   7 -12     1802.87     2469.00   1778.00 o   0.40203
  -1   7 -12     3850.64     2174.00    790.00 o   0.36389
   0   7 -12     7995.84     7219.00   1384.00 o   0.34913
   1   7 -12     1003.63      691.00    395.00 o   0.36062
   2   7 -12    29525.19    34453.00   3674.00 o   0.39609
   3   7 -12     3056.97     3161.00    790.00 o   0.44989
  -3   8 -12      183.83       99.00    592.00 o   0.47165
  -2   8 -12       53.00        0.00    494.00 o   0.41800
  -1   8 -12    10693.35    11674.00   1484.00 o   0.38168
   0   8 -12     6596.94     7612.00   1087.00 o   0.36785
   1   8 -12     8485.38    10582.00   1780.00 o   0.37899
   2   8 -12    27387.42    32253.00   3672.00 o   0.41308
   3   8 -12     5055.77     2767.00    791.00 o   0.46509
  -3   9 -12      618.97      889.00    790.00 o   0.48741
  -2   9 -12      490.39      691.00    395.00 o   0.43590
  -1   9 -12       21.52       99.00    197.00 o   0.40140
   0   9 -12     9475.37     8308.00   1088.00 o   0.38848
   1   9 -12    25430.35    24405.00   2679.00 o   0.39925
   2   9 -12    41670.21    46861.00   5273.00 o   0.43192
   3   9 -12     7322.30     5536.00    791.00 o   0.48208
  -2  10 -12     6024.82     4843.00   1087.00 o   0.45549
  -1  10 -12    22338.41    24587.00   3966.00 o   0.42278
   1  10 -12    29129.24    31665.00   3276.00 o   0.42112
   2  10 -12    19690.01    18034.00   2874.00 o   0.45240
  -1  11 -12    20655.60    19028.00   2577.00 o   0.44559
   0  11 -12     6326.29     5634.00   1285.00 o   0.43436
   1  11 -12    26483.94    29764.00   3472.00 o   0.44437
   2  11 -12     1415.97     1086.00   1086.00 o   0.47429
  -2  12 -12      159.06      197.00    296.00 o   0.49893
  -1  12 -12      157.67      197.00    395.00 o   0.46961
   0  12 -12    28104.89    35131.00   3870.00 o   0.45914
   1  12 -12     5366.84     6226.00   2075.00 o   0.46880
   2  12 -12      180.80        0.00    197.00 o   0.49741
  -1  13 -12     4405.12     4941.00   1779.00 o   0.49466
   0  13 -12      374.94      889.00    494.00 o   0.48491
   1  13 -12     1424.90      691.00    494.00 o   0.49422
   2  13 -12     3256.23     2075.00   2075.00 o   0.52160
  -2  14 -12      147.87      197.00    296.00 o   0.54691
  -1  14 -12      943.44      395.00    395.00 o   0.52061
   0  14 -12       90.68      592.00    592.00 o   0.51150
   1  14 -12      215.28       99.00    494.00 o   0.52050
   2  14 -12      990.58      790.00    592.00 o   0.54671
  -2  15 -12      943.05      988.00    494.00 o   0.57225
  -1  15 -12      272.69        0.00    296.00 o   0.54732
   0  15 -12        2.44      395.00    790.00 o   0.53881
   1  15 -12      552.93      494.00    691.00 o   0.54751
  -1  16 -12     1959.52     4445.00   1383.00 o   0.57468
   0  16 -12       13.14      197.00    296.00 o   0.56673
   0 -14 -11      606.61      197.00    197.00 o   0.57091
  -1 -13 -11      759.70     1580.00   1284.00 o   0.55443
   0 -13 -11     2291.65      790.00   1284.00 o   0.54206
   1 -13 -11      955.27      592.00    691.00 o   0.54677
   2 -13 -11       29.72       99.00    197.00 o   0.56812
  -2 -12 -11     2334.54     1976.00   1976.00 o   0.55622
  -1 -12 -11      987.64     2271.00   1086.00 o   0.52659
   0 -12 -11      542.14     1185.00    395.00 o   0.51371
   1 -12 -11      636.78       99.00    395.00 o   0.51883
   2 -12 -11      437.15        0.00    296.00 o   0.54143
  -2 -11 -11     4959.37     6127.00   1878.00 o   0.53038
  -1 -11 -11     6727.53     7513.00   3163.00 o   0.49938
   0 -11 -11    17449.64    17829.00   2278.00 o   0.48595
   1 -11 -11     3233.84     2272.00   1976.00 o   0.49152
  -2 -10 -11        8.76        0.00    494.00 o   0.50538
  -1 -10 -11     1355.23     1284.00    790.00 o   0.47292
   1 -10 -11     4507.90     4743.00   1482.00 o   0.46496
   2 -10 -11     6258.60     5535.00   2175.00 o   0.49038
   3 -10 -11      733.44      691.00    395.00 o   0.53239
  -2  -9 -11    10241.78    14046.00   5836.00 o   0.48135
  -1  -9 -11     8236.63    12459.00   3164.00 o   0.44732
   0  -9 -11     3457.79     5038.00    889.00 o   0.43265
   1  -9 -11     8069.27     8800.00   1384.00 o   0.43926
   2  -9 -11     4481.26     3261.00    889.00 o   0.46626
   3  -9 -11     5234.82     4250.00   1482.00 o   0.51042
   4  -9 -11      263.53      395.00    395.00 o   0.56775
  -2  -8 -11     2037.29     3852.00   1877.00 o   0.45843
  -1  -8 -11     3433.28     5532.00   2075.00 o   0.42276
   0  -8 -11    19156.97    18430.00   2279.00 o   0.40740
   2  -8 -11    11912.19    16425.00   3067.00 o   0.44330
   4  -8 -11     1579.44      790.00    593.00 o   0.54934
  -2  -7 -11     1706.59     2173.00   1778.00 o   0.43681
  -1  -7 -11     3092.64     3161.00   1581.00 o   0.39941
   0  -7 -11      892.81      691.00    395.00 o   0.38333
   1  -7 -11    15779.91    15151.00   1981.00 o   0.39119
   2  -7 -11     2037.00      889.00    395.00 o   0.42167
   3  -7 -11     7822.75     8009.00   1780.00 o   0.47038
   4  -7 -11      229.74      494.00    296.00 o   0.53235
  -2  -6 -11     1290.62     1679.00   1086.00 o   0.41669
  -1  -6 -11     4056.33     4446.00   1482.00 o   0.37752
   0  -6 -11    12671.68    15441.00   1683.00 o   0.36068
   1  -6 -11     2997.52     3260.00    692.00 o   0.36924
   2  -6 -11     7819.74     7614.00   2670.00 o   0.40159
   3  -6 -11     4111.48     5533.00   1482.00 o   0.45265
   4  -6 -11      185.50      395.00    395.00 o   0.51690
  -2  -5 -11      871.54      494.00    494.00 o   0.39829
   1  -5 -11    18251.44    23288.00   7531.00 o   0.34904
   2  -5 -11     5157.58     5436.00   1285.00 o   0.38331
   3  -5 -11     5576.55     4447.00   1285.00 o   0.43669
   4  -5 -11     3085.16     1976.00    790.00 o   0.50315
  -2  -4 -11     4298.53     4545.00   1482.00 o   0.38187
  -1  -4 -11     6769.62     6426.00    395.00 o   0.33916
   0  -4 -11     8762.81    11277.00    692.00 o   0.32082
   1  -4 -11    48391.77    46077.00   2992.00 o   0.33091
   2  -4 -11     2540.23     3062.00    790.00 o   0.36709
   3  -4 -11    16476.15    15053.00   2773.00 o   0.42272
   4  -4 -11      738.16      592.00    395.00 o   0.49123
   5  -4 -11      495.47      197.00    592.00 o   0.56799
  -2  -3 -11    34334.82    43834.00   6958.00 o   0.36768
  -1  -3 -11      954.82      790.00    197.00 o   0.32336
   0  -3 -11     6139.68     5932.00    593.00 o   0.30432
   1  -3 -11     6349.56     4053.00    593.00 o   0.31520
   2  -3 -11    10672.84    15139.00   1781.00 o   0.35322
   3  -3 -11     7208.85     9590.00   1483.00 o   0.41093
   5  -3 -11      177.00       99.00    296.00 o   0.55956
  -1  -2 -11     3464.47     3458.00    395.00 o   0.31027
   0  -2 -11    21078.55    18751.00   1191.00 o   0.29066
   1  -2 -11    19505.82    17154.00   1091.00 o   0.30229
   2  -2 -11    12902.25     9503.00   1782.00 o   0.34199
   3  -2 -11     2405.54     1877.00   1185.00 o   0.40152
   4  -2 -11      905.14      691.00    691.00 o   0.47345
   5  -2 -11      404.42      494.00    494.00 o   0.55297
  -2  -1 -11     8649.25     7418.00   1484.00 o   0.34707
  -1  -1 -11    26000.67    26812.00   1390.00 o   0.30025
   0  -1 -11     1521.79     1778.00    296.00 o   0.28023
   1  -1 -11     2731.41     2075.00    296.00 o   0.29255
   2  -1 -11    31460.60    26334.00   2286.00 o   0.33366
   3  -1 -11     9958.82     9397.00   2176.00 o   0.39465
   4  -1 -11     5409.29     6028.00   2372.00 o   0.46781
   5  -1 -11     1399.21     3555.00   1185.00 o   0.54830
  -3   0 -11    20126.49    17343.00   2775.00 o   0.40643
  -2   0 -11      102.06        0.00    296.00 o   0.34112
  -1   0 -11     7651.78     8802.00    396.00 o   0.29363
   1   0 -11      158.39      197.00    197.00 o   0.28631
   2   0 -11    43488.30    64568.00   5779.00 o   0.32845
   3   0 -11    63110.93   113006.99  15287.00 o   0.39046
   4   0 -11      473.62      592.00    691.00 o   0.46446
   5   0 -11      849.61     1284.00   1185.00 o   0.54559
  -2   1 -11    12612.50    10295.00   3168.00 o   0.33830
  -1   1 -11    31751.46    25061.00   1193.00 o   0.29063
   0   1 -11     2239.66     3062.00    593.00 o   0.27049
   1   1 -11    11960.92    14257.00    990.00 o   0.28380
   2   1 -11    17549.11    17243.00   1090.00 o   0.32651
   3   1 -11      916.73      395.00    296.00 o   0.38904
   4   1 -11     1428.55      494.00    593.00 o   0.46344
   5   1 -11      169.73     1185.00    691.00 o   0.54487
  -3   2 -11    20212.07    30426.00   5253.00 o   0.40400
  -2   2 -11     3337.13     2569.00   1186.00 o   0.33869
  -1   2 -11     6815.90     7219.00    396.00 o   0.29136
   0   2 -11     8931.78     9993.00    693.00 o   0.27157
   1   2 -11    19591.29    16364.00    992.00 o   0.28512
   2   2 -11     9683.73     7717.00    693.00 o   0.32790
   3   2 -11     4669.22     4941.00    692.00 o   0.39041
   4   2 -11     1557.84     1580.00    889.00 o   0.46477
  -3   3 -11    15482.88    16239.00   3763.00 o   0.40681
  -2   3 -11    22664.25    23806.00   3075.00 o   0.34228
  -1   3 -11    49369.89    51115.00   2795.00 o   0.29580
   0   3 -11    70763.05    65451.00   3313.00 o   0.27662
   1   3 -11     7783.13    10286.00    989.00 o   0.29021
   2   3 -11      362.96      197.00    197.00 o   0.33258
   3   3 -11    16330.78    13865.00   1287.00 o   0.39456
   4   3 -11      377.19     1284.00    790.00 o   0.46843
   5   3 -11       52.34        0.00    296.00 o   0.54941
  -3   4 -11     4798.62     5633.00   2569.00 o   0.41226
  -2   4 -11    41664.16    53767.00   7368.00 o   0.34897
  -1   4 -11   110040.36    94649.00   3944.00 o   0.30378
   0   4 -11    81879.25    75949.00   4326.00 o   0.28542
   1   4 -11    22092.16    22622.00   1687.00 o   0.29888
   2   4 -11     1752.86     2469.00    395.00 o   0.34041
   3   4 -11    17274.63    17731.00   1288.00 o   0.40138
   4   4 -11     5915.40     6919.00   1483.00 o   0.47436
  -3   5 -11     5447.86     9389.00   2767.00 o   0.42024
  -2   5 -11    24166.99    24901.00   4067.00 o   0.35859
  -1   5 -11    13125.00    12476.00    891.00 o   0.31504
   0   5 -11    12716.77    10892.00    891.00 o   0.29765
   1   5 -11    28516.63    26229.00   1888.00 o   0.31084
   2   5 -11     4136.00     3458.00    692.00 o   0.35118
   3   5 -11     2257.97     1580.00    790.00 o   0.41075
  -3   6 -11    17860.37    22189.00   4656.00 o   0.43061
  -2   6 -11     4102.46     3656.00   1482.00 o   0.37091
  -1   6 -11    20141.41    19929.00   1190.00 o   0.32924
   0   6 -11     6135.07     5932.00    791.00 o   0.31289
   1   6 -11    14240.15    12478.00   1188.00 o   0.32571
   2   6 -11     6540.93     5536.00   1582.00 o   0.36463
  -3   7 -11     6190.79     8896.00   2866.00 o   0.44321
  -2   7 -11     1871.04     3556.00   1778.00 o   0.38566
  -1   7 -11     2749.47     2371.00    494.00 o   0.34601
   0   7 -11    10704.88     9994.00   1682.00 o   0.33074
   1   7 -11    14195.13    12576.00   1386.00 o   0.34313
   2   7 -11       42.89        0.00    395.00 o   0.38048
  -3   8 -11     1715.80     1778.00   1383.00 o   0.45784
  -2   8 -11     8562.88     8010.00    890.00 o   0.40259
  -1   8 -11      384.65      296.00    296.00 o   0.36500
   0   8 -11     6541.78     6920.00   1384.00 o   0.35079
   1   8 -11     8443.68     9692.00   1385.00 o   0.36272
   2   8 -11     1454.92     4444.00   1284.00 o   0.39845
   3   8 -11     7627.13     4746.00    692.00 o   0.45236
  -2   9 -11     5580.84     4349.00    889.00 o   0.42143
  -1   9 -11     8357.98     5736.00    890.00 o   0.38589
   0   9 -11      596.21      395.00    494.00 o   0.37270
   1   9 -11     1501.13     1876.00    790.00 o   0.38416
   2   9 -11    23077.57    24492.00   3371.00 o   0.41824
  -2  10 -11      692.69      494.00    395.00 o   0.44194
  -1  10 -11     5819.10     8204.00   1977.00 o   0.40839
   1  10 -11      407.97      494.00    395.00 o   0.40714
   2  10 -11     7318.18     8107.00   1384.00 o   0.43963
  -2  11 -11     1939.80     1086.00    691.00 o   0.46389
  -1  11 -11    17667.96    16740.00   2476.00 o   0.43223
   0  11 -11    62320.34    59725.00   5293.00 o   0.42088
   1  11 -11     2409.45     2173.00    988.00 o   0.43143
   2  11 -11    14986.27    14157.00   1980.00 o   0.46239
  -1  12 -11     1818.47     1284.00    691.00 o   0.45722
   0  12 -11    14218.63    20094.00   2673.00 o   0.44668
   1  12 -11     7526.87     9195.00   1483.00 o   0.45682
   2  12 -11     7994.07     8899.00   1384.00 o   0.48633
  -2  13 -11     3808.85     3359.00    988.00 o   0.51138
  -1  13 -11       26.87        0.00    197.00 o   0.48318
   0  13 -11     7578.85     9195.00   1681.00 o   0.47339
   1  13 -11    14933.66    15543.00   2376.00 o   0.48313
   2  13 -11     2817.53     1185.00   1087.00 o   0.51128
  -2  14 -11      640.46       99.00    296.00 o   0.53659
  -1  14 -11      696.72      592.00    494.00 o   0.50995
   0  14 -11     2775.24     1383.00   1284.00 o   0.50084
   1  14 -11      825.59      592.00    592.00 o   0.51021
   2  14 -11      423.29      494.00    395.00 o   0.53710
  -2  15 -11       72.25      395.00    296.00 o   0.56261
  -1  15 -11      174.99        0.00    197.00 o   0.53741
   0  15 -11      454.79      494.00    592.00 o   0.52893
   1  15 -11     1034.58      987.00    889.00 o   0.53797
   2  15 -11     3811.47     3261.00   1087.00 o   0.56367
  -1  16 -11      424.71       99.00    395.00 o   0.56547
   0  16 -11     1436.26      790.00    691.00 o   0.55756
   1  16 -11     1399.06     1481.00    790.00 o   0.56628
  -1 -14 -10     4251.20     2471.00   1581.00 o   0.56840
   0 -14 -10      295.52        0.00    197.00 o   0.55638
   1 -14 -10      661.26      494.00    395.00 o   0.56099
  -2 -13 -10      273.77        0.00    691.00 o   0.56842
   0 -13 -10      176.88       99.00    197.00 o   0.52696
   2 -13 -10      618.94      592.00    395.00 o   0.55408
  -2 -12 -10      430.53        0.00    494.00 o   0.54138
  -1 -12 -10     1019.18     1481.00    987.00 o   0.51108
   0 -12 -10     2310.54     1383.00   1087.00 o   0.49800
   2 -12 -10      337.52        0.00    296.00 o   0.52691
   3 -12 -10      271.34       99.00    395.00 o   0.56610
  -2 -11 -10     2274.53     3852.00   1778.00 o   0.51503
  -1 -11 -10     4959.85     5139.00   2174.00 o   0.48326
   0 -11 -10     4906.76     4842.00    889.00 o   0.46957
   3 -11 -10     1206.99      889.00    988.00 o   0.54171
  -2 -10 -10      773.30      889.00   1185.00 o   0.48950
  -1 -10 -10    24562.40    25588.00   7240.00 o   0.45612
   0 -10 -10     5224.90     7610.00   1581.00 o   0.44177
   1 -10 -10     8690.67     9098.00   1483.00 o   0.44829
   2 -10 -10     2849.79      889.00   1383.00 o   0.47481
   3 -10 -10     1361.77     2370.00    889.00 o   0.51827
  -2  -9 -10     4425.93     5632.00   2668.00 o   0.46491
  -1  -9 -10      162.77        0.00    296.00 o   0.42981
   0  -9 -10     7164.03     9491.00   1384.00 o   0.41475
   1  -9 -10    48339.36    56582.00   4881.00 o   0.42187
   2  -9 -10    10169.96     9496.00   2473.00 o   0.45013
   3  -9 -10     8256.73     8603.00   2077.00 o   0.49593
  -2  -8 -10      113.54      197.00    691.00 o   0.44142
  -1  -8 -10      566.83      197.00    790.00 o   0.40448
   0  -8 -10     4655.20     5139.00   1087.00 o   0.38865
   1  -8 -10    10734.52    13158.00   1979.00 o   0.39645
   2  -8 -10     9188.19     6033.00   2374.00 o   0.42658
   3  -8 -10    16537.84    17331.00   2773.00 o   0.47482
   4  -8 -10     5943.71     5338.00   1087.00 o   0.53631
  -2  -7 -10     1454.25     3061.00   1580.00 o   0.41921
  -1  -7 -10      577.60      395.00    790.00 o   0.38034
   0  -7 -10     7383.77     9690.00   1483.00 o   0.36368
   1  -7 -10    18078.65    14069.00   1684.00 o   0.37221
   2  -7 -10     4027.21     2470.00   1680.00 o   0.40436
   3  -7 -10     2294.28     2074.00    988.00 o   0.45514
   4  -7 -10     5760.67     5535.00   1680.00 o   0.51912
  -2  -6 -10    22644.97    33712.00   5453.00 o   0.39851
  -1  -6 -10     1156.33     1284.00    198.00 o   0.35762
   0  -6 -10    12899.07    14156.00   1089.00 o   0.34008
   1  -6 -10     3494.35     4940.00    790.00 o   0.34942
   2  -6 -10     7807.78     6427.00   1582.00 o   0.38370
   3  -6 -10    28217.36    40591.00   6153.00 o   0.43707
   4  -6 -10     2032.70     1482.00    593.00 o   0.50351
  -2  -5 -10     8216.94     9197.00   3066.00 o   0.37955
  -1  -5 -10    14612.98    16438.00   1188.00 o   0.33660
   0  -5 -10    20126.13    29152.00   2578.00 o   0.31816
   1  -5 -10    23838.81    34432.00   7343.00 o   0.32837
   2  -5 -10     5077.18     4744.00   1384.00 o   0.36485
   3  -5 -10    16713.90    17431.00   2476.00 o   0.42082
   5  -5 -10      933.40       99.00    395.00 o   0.56663
  -2  -4 -10    22194.24    21122.00   3173.00 o   0.36261
  -1  -4 -10     4584.13     4546.00    494.00 o   0.31763
   0  -4 -10    91729.73   102163.99   4836.00 o   0.29829
   1  -4 -10     3906.42     3854.00    395.00 o   0.30942
   2  -4 -10     1411.42     1876.00    889.00 o   0.34813
   3  -4 -10     8585.04     6626.00   2274.00 o   0.40660
   5  -4 -10     1134.64      494.00    691.00 o   0.55644
  -2  -3 -10    35790.25    40077.00   7558.00 o   0.34799
  -1  -3 -10   122390.82   113064.00   6084.00 o   0.30110
   0  -3 -10    12499.75    13269.00    891.00 o   0.28090
   1  -3 -10     8521.35     6430.00    791.00 o   0.29298
   2  -3 -10      185.60      197.00    197.00 o   0.33383
   3  -3 -10    30145.14    36542.00   4270.00 o   0.39464
   5  -3 -10     1058.91      296.00    494.00 o   0.54806
  -2  -2 -10     7292.15     4845.00   1879.00 o   0.33598
  -1  -2 -10    32891.62    32233.00   1990.00 o   0.28742
   0  -2 -10     2389.17     2964.00    395.00 o   0.26649
   1  -2 -10    67147.64    54161.00   2909.00 o   0.27948
   2  -2 -10    24111.00    20344.00   1588.00 o   0.32230
   3  -2 -10     4212.65     4545.00   1186.00 o   0.38514
   5  -2 -10      729.30     1185.00    790.00 o   0.54156
  -2  -1 -10    36420.72    26463.00   4477.00 o   0.32688
  -1  -1 -10     1627.54     1877.00    395.00 o   0.27702
   0  -1 -10    22952.46    25125.00   1192.00 o   0.25556
   1  -1 -10    38240.73    31887.00   1694.00 o   0.26937
   2  -1 -10     3840.70     4348.00    593.00 o   0.31384
   3  -1 -10     8067.50     7317.00   1285.00 o   0.37830
   4  -1 -10     1174.78     1580.00    889.00 o   0.45432
   5  -1 -10     1516.38     1580.00   1383.00 o   0.53701
  -2   0 -10      569.24      691.00    494.00 o   0.32094
  -1   0 -10    60651.87    88857.00   4308.00 o   0.27028
   0   0 -10    19684.78    21236.00   1092.00 o   0.24856
   1   0 -10    66981.04   111593.99   7125.00 o   0.26305
   2   0 -10    56523.88    93855.00   7097.00 o   0.30869
   4   0 -10     1834.92     3062.00   1086.00 o   0.45113
   5   0 -10      548.06      395.00    592.00 o   0.53447
  -3   1 -10    16597.79    14857.00   2872.00 o   0.38704
  -2   1 -10    50379.66    45707.00   7185.00 o   0.31832
  -1   1 -10    57049.11    59259.00   2102.00 o   0.26747
   0   1 -10     4720.71     2768.00    494.00 o   0.24583
   1   1 -10    14870.87    21107.00   2081.00 o   0.26078
   2   1 -10     1647.85     1975.00    494.00 o   0.30702
   3   1 -10     3470.76     5039.00    692.00 o   0.37309
  -3   2 -10    18172.68    16348.00   2873.00 o   0.38749
  -2   2 -10     3971.90     3557.00    889.00 o   0.31912
  -1   2 -10    56379.47    58345.00   3303.00 o   0.26872
   0   2 -10    46133.23    40568.00   1998.00 o   0.24752
   1   2 -10    77898.62    69942.00   4831.00 o   0.26268
   2   2 -10     4147.75     4645.00    395.00 o   0.30890
   3   2 -10     3119.39     2964.00    593.00 o   0.37485
   4   2 -10    11846.81    14149.00   3661.00 o   0.45199
  -3   3 -10    11495.54    12071.00   3067.00 o   0.39074
  -2   3 -10    13281.54     9505.00   1584.00 o   0.32331
  -1   3 -10    66062.29    58171.00   2909.00 o   0.27397
   0   3 -10    43515.95    51711.00   3194.00 o   0.25353
   1   3 -10    61141.85    54607.00   2004.00 o   0.26865
   2   3 -10       20.39      296.00    197.00 o   0.31425
   3   3 -10    34905.69    33695.00   2982.00 o   0.37949
   4   3 -10     1229.96     1580.00   1481.00 o   0.45602
  -3   4 -10     5504.99     7215.00   2767.00 o   0.39672
  -2   4 -10    34905.19    38487.00   6663.00 o   0.33075
  -1   4 -10    61930.14    54784.00   2804.00 o   0.28301
   0   4 -10    34860.57    30771.00   2290.00 o   0.26357
   1   4 -10     2744.90     2865.00    198.00 o   0.27843
   2   4 -10    43796.82    43843.00   1694.00 o   0.32290
   4   4 -10    27333.83    34532.00   6251.00 o   0.46237
   5   4 -10      330.09      592.00    592.00 o   0.54458
  -3   5 -10     5784.61     6622.00   2076.00 o   0.40530
  -2   5 -10     1726.38     1679.00   1383.00 o   0.34124
  -1   5 -10    25435.39    24726.00   1589.00 o   0.29547
   0   5 -10     5731.72     6031.00    692.00 o   0.27720
   1   5 -10     7294.64     7318.00    692.00 o   0.29165
   2   5 -10    12614.92    13462.00    891.00 o   0.33460
   3   5 -10     4946.01     5435.00    692.00 o   0.39691
   4   5 -10     1835.63     1975.00    988.00 o   0.47096
  -3   6 -10      737.21       99.00   1580.00 o   0.41634
  -2   6 -10    16909.80    12780.00   3170.00 o   0.35451
  -1   6 -10     4780.82     5040.00    494.00 o   0.31095
   0   6 -10    25983.91    23437.00   1887.00 o   0.29392
   1   6 -10    18322.43    20817.00   1685.00 o   0.30785
   2   6 -10      399.97      592.00    197.00 o   0.34905
   3   6 -10     2349.91     2766.00    494.00 o   0.40936
   4   6 -10    14278.58    17423.00   4752.00 o   0.48166
  -3   7 -10    25569.22    39680.00   7142.00 o   0.42964
  -2   7 -10    13882.82    13266.00   2079.00 o   0.37025
  -1   7 -10     6595.89     6723.00    791.00 o   0.32903
   0   7 -10    10691.37    11974.00   1286.00 o   0.31324
   1   7 -10     8406.61     8704.00    989.00 o   0.32659
   2   7 -10    26766.41    28287.00   2680.00 o   0.36591
   3   7 -10     6449.91     4745.00    989.00 o   0.42402
  -3   8 -10     3675.28     4742.00   1581.00 o   0.44499
  -2   8 -10     5236.03     4941.00    593.00 o   0.38817
  -1   8 -10    15330.32    14162.00   1287.00 o   0.34930
   0   8 -10    20141.11    28950.00   2974.00 o   0.33471
   1   8 -10    33135.87    42443.00   4075.00 o   0.34747
   2   8 -10      663.19      494.00    592.00 o   0.38486
  -2   9 -10     2587.06     1976.00    395.00 o   0.40797
  -1   9 -10     1158.11     1185.00    296.00 o   0.37141
   0   9 -10     9270.58     6034.00    890.00 o   0.35795
   1   9 -10      183.24      395.00    494.00 o   0.37012
   2   9 -10     9007.71     8604.00   1187.00 o   0.40563
  -2  10 -10     3234.78     3754.00    692.00 o   0.42941
  -1  10 -10     9628.62    13749.00   1484.00 o   0.39503
   0  10 -10    37462.73    45743.00   3779.00 o   0.38262
   1  10 -10     8580.84     9691.00   1582.00 o   0.39424
   2  10 -10     4957.74     6226.00    988.00 o   0.42794
  -2  11 -10     9409.92     7121.00   1088.00 o   0.45224
  -1  11 -10     1668.24     1580.00    395.00 o   0.41993
   0  11 -10      728.65      889.00    494.00 o   0.40847
   1  11 -10       26.97       99.00    197.00 o   0.41956
   2  11 -10      710.80       99.00    296.00 o   0.45156
  -2  12 -10      717.76      197.00    395.00 o   0.47626
   0  12 -10     3810.33     3754.00   1383.00 o   0.43529
   1  12 -10     3520.03     4742.00    988.00 o   0.44590
   2  12 -10     5684.41     4250.00    988.00 o   0.47629
  -2  13 -10      411.41      197.00    296.00 o   0.50131
   0  13 -10     3528.56     1284.00   1383.00 o   0.46291
   1  13 -10    15730.75    25348.00   2673.00 o   0.47307
   2  13 -10     1872.22      593.00    494.00 o   0.50199
  -2  14 -10      127.59       99.00    296.00 o   0.52724
  -1  14 -10     3784.83     5138.00   1087.00 o   0.50029
   0  14 -10    12352.13    11578.00   1880.00 o   0.49120
   1  14 -10     4329.88     7016.00   1680.00 o   0.50095
  -2  15 -10     1808.86     1580.00    593.00 o   0.55392
  -1  15 -10     1373.69      593.00    691.00 o   0.52849
   0  15 -10      109.42       99.00    197.00 o   0.52005
   1  15 -10     1243.66     1383.00   1679.00 o   0.52942
   2  15 -10       51.52      296.00    197.00 o   0.55569
  -1  16 -10      465.42      592.00    691.00 o   0.55722
   0  16 -10     1341.38      889.00    790.00 o   0.54937
   1  16 -10     1159.84     1383.00    593.00 o   0.55839
   0 -15  -9     1493.34     2272.00    494.00 o   0.57289
  -1 -14  -9      843.90      592.00    691.00 o   0.55474
   0 -14  -9     1023.66      790.00    296.00 o   0.54259
   1 -14  -9      866.55        0.00    395.00 o   0.54749
   2 -14  -9      220.28        0.00    395.00 o   0.56902
  -2 -13  -9      812.43     1086.00    790.00 o   0.55480
  -1 -13  -9    12892.75    16925.00   3266.00 o   0.52531
   0 -13  -9      192.98       99.00    197.00 o   0.51262
   1 -13  -9      664.21       99.00    296.00 o   0.51796
  -2 -12  -9     3083.73     4149.00   1679.00 o   0.52730
  -1 -12  -9      251.33      691.00   1185.00 o   0.49633
   0 -12  -9     8415.06     5142.00   3461.00 o   0.48305
   1 -12  -9     2369.96     4544.00   1087.00 o   0.48888
   2 -12  -9      853.52        0.00    395.00 o   0.51318
   3 -12  -9      328.15      197.00    296.00 o   0.55352
  -2 -11  -9     1613.77     2074.00   1481.00 o   0.50045
  -1 -11  -9    10498.60    11178.00   3067.00 o   0.46789
   0 -11  -9     9227.79    10681.00   1385.00 o   0.45395
   1 -11  -9      807.68     1086.00    691.00 o   0.46033
   2 -11  -9     6542.97     9094.00   2471.00 o   0.48622
   3 -11  -9       32.75        0.00    197.00 o   0.52878
  -2 -10  -9     2963.80        0.00   2964.00 o   0.47439
  -1 -10  -9     9299.36    14143.00   3363.00 o   0.44009
   0 -10  -9     9120.52    15923.00   2077.00 o   0.42543
   1 -10  -9   125351.08   144548.00  28384.00 o   0.43241
   2 -10  -9      714.85      790.00    691.00 o   0.46006
   3 -10  -9     3495.05     6224.00   1877.00 o   0.50498
   4 -10  -9       55.56        0.00     99.00 o   0.56307
  -2  -9  -9     3299.68     4742.00   1976.00 o   0.44924
  -1  -9  -9     3631.12     2964.00   1680.00 o   0.41305
   0  -9  -9    19530.14    20315.00   2378.00 o   0.39760
   1  -9  -9    12246.33    11182.00   1682.00 o   0.40526
   2  -9  -9    59948.72    60593.00  10581.00 o   0.43482
   4  -9  -9     1122.29      494.00    494.00 o   0.54294
  -2  -8  -9      618.96      197.00    296.00 o   0.42517
  -1  -8  -9    13625.01    17323.00   5147.00 o   0.38694
   0  -8  -9     6668.99     3658.00    989.00 o   0.37062
   1  -8  -9     6543.64     7810.00   1582.00 o   0.37904
   2  -8  -9    23259.29    37583.00   7239.00 o   0.41069
   3  -8  -9     5029.67     6127.00   2569.00 o   0.46081
   4  -8  -9      916.25     1284.00    494.00 o   0.52412
  -2  -7  -9     2466.84     2272.00   1976.00 o   0.40238
  -1  -7  -9     1852.71     1877.00    296.00 o   0.36197
   0  -7  -9    11477.63    13557.00   1484.00 o   0.34469
   1  -7  -9     9756.42    13058.00   1385.00 o   0.35396
   2  -7  -9    22205.99    19433.00   3470.00 o   0.38788
   4  -7  -9     1905.20     2469.00    593.00 o   0.50676
  -2  -6  -9      719.09      197.00    494.00 o   0.38108
  -1  -6  -9    15794.28    14363.00    891.00 o   0.33837
   0  -6  -9     3359.42     2371.00    494.00 o   0.32008
   1  -6  -9    14159.35    10298.00   1188.00 o   0.33028
   2  -6  -9      847.15      691.00    296.00 o   0.36661
   3  -6  -9     1964.00     1877.00    889.00 o   0.42238
   5  -6  -9      151.41      296.00    494.00 o   0.56785
  -1  -5  -9      733.13     3357.00    889.00 o   0.31646
   1  -5  -9    18633.17    27461.00   2578.00 o   0.30833
   2  -5  -9     4823.26     5040.00    494.00 o   0.34720
   3  -5  -9      252.78      494.00    395.00 o   0.40584
   5  -5  -9      430.20        0.00    296.00 o   0.55594
  -2  -4  -9    16855.19    18031.00   4458.00 o   0.34407
  -1  -4  -9    95350.09    89956.00   5143.00 o   0.29662
   0  -4  -9    31183.39    23375.00   1393.00 o   0.27615
   1  -4  -9    14023.89    12282.00    891.00 o   0.28848
   2  -4  -9    18990.49    23393.00   2082.00 o   0.32994
   3  -4  -9     3998.81     3853.00   1087.00 o   0.39139
   5  -4  -9     1266.91      593.00    691.00 o   0.54578
  -2  -3  -9    12405.27    11978.00   2178.00 o   0.32900
  -1  -3  -9   100294.83    81854.00   4648.00 o   0.27928
   0  -3  -9    61352.23    57146.00   2807.00 o   0.25775
   1  -3  -9    16354.42    20222.00   1586.00 o   0.27122
   2  -3  -9     2356.42     2272.00    395.00 o   0.31522
   3  -3  -9    44482.82    45611.00   4581.00 o   0.37927
   5  -3  -9     1990.23     4642.00   1580.00 o   0.53746
  -2  -2  -9     1119.88     2568.00   1185.00 o   0.31666
  -1  -2  -9    39498.86    37381.00   1894.00 o   0.26494
   0  -2  -9    89447.98    71345.00   3436.00 o   0.24247
   1  -2  -9    35609.89    30981.00   1694.00 o   0.25705
   2  -2  -9     1740.44     2370.00    494.00 o   0.30338
   3  -2  -9    13231.93    10988.00   1386.00 o   0.36971
   5  -2  -9      603.00        0.00    691.00 o   0.53106
  -2  -1  -9    69780.34    84598.00   9121.00 o   0.30738
  -1  -1  -9    78816.58    73907.00   3323.00 o   0.25410
   0  -1  -9    21547.25    19665.00   1390.00 o   0.23093
   1  -1  -9      209.16      592.00    296.00 o   0.24652
   2  -1  -9    23295.90    26103.00   1886.00 o   0.29478
   3  -1  -9    21867.98    25087.00   3272.00 o   0.36291
   4  -1  -9    12790.15    22564.00   3662.00 o   0.44181
   5  -1  -9      522.30      790.00    592.00 o   0.52665
  -1   0  -9    48358.45    66882.99   3199.00 o   0.24722
   0   0  -9    14648.04    13285.00   1487.00 o   0.22370
   1   0  -9    42962.98    54825.00   3395.00 o   0.24010
   2   0  -9     8036.43     9199.00    791.00 o   0.28972
   3   0  -9      188.63      395.00    296.00 o   0.35903
  -3   1  -9     4640.76     6325.00   1581.00 o   0.37112
  -2   1  -9    94728.23   134384.00  16937.00 o   0.29908
  -1   1  -9    65103.58    55326.00   2209.00 o   0.24465
   0   1  -9    49876.11    39951.00   1902.00 o   0.22122
   1   1  -9     1346.82     1284.00    494.00 o   0.23813
   2   1  -9    20001.16    20433.00   1488.00 o   0.28836
   3   1  -9    33101.42    33194.00   2385.00 o   0.35817
   4   1  -9     9126.97    12065.00   2472.00 o   0.43829
  -3   2  -9     7065.67     9096.00   3164.00 o   0.37191
  -2   2  -9     3035.60     4841.00   2075.00 o   0.30034
  -1   2  -9    39326.01    35907.00   1496.00 o   0.24651
   0   2  -9     2296.42     1877.00    692.00 o   0.22364
   1   2  -9    15769.04    14871.00   1091.00 o   0.24071
   2   2  -9     6497.08     5438.00    396.00 o   0.29078
   3   2  -9     9216.29    10485.00   1187.00 o   0.36034
   4   2  -9     7496.04    10480.00   2274.00 o   0.44024
  -2   3  -9    15086.87    12283.00   3368.00 o   0.30518
  -1   3  -9     6142.81     4054.00    396.00 o   0.25271
   0   3  -9    74418.40    59541.00   2317.00 o   0.23080
   1   3  -9    42994.97    63796.00   3394.00 o   0.24771
   2   3  -9    30636.14    29825.00   1491.00 o   0.29687
   3   3  -9     7799.20     9790.00   1879.00 o   0.36549
   5   3  -9      101.92      197.00    494.00 o   0.52965
  -3   4  -9     3683.74     7212.00   2272.00 o   0.38216
  -2   4  -9    14791.05    14263.00   2377.00 o   0.31345
  -1   4  -9   213005.83   197287.00   9761.00 o   0.26294
   0   4  -9    35512.48    27407.00   1993.00 o   0.24229
   1   4  -9    21504.86    21144.00   1092.00 o   0.25876
   2   4  -9      620.45      987.00    296.00 o   0.30641
   3   4  -9     4394.46     4644.00    593.00 o   0.37350
   5   4  -9        4.54      197.00    494.00 o   0.53551
  -3   5  -9     2890.90      198.00   2865.00 o   0.39137
  -2   5  -9     4476.10     3558.00    296.00 o   0.32487
  -1   5  -9    59943.57    90523.00   5007.00 o   0.27675
   0   5  -9     8857.30     8807.00    990.00 o   0.25753
   1   5  -9    47901.82    72304.00   3795.00 o   0.27337
   2   5  -9    72087.74    68374.00   2907.00 o   0.31910
   3   5  -9     4294.91     3162.00    494.00 o   0.38419
   4   5  -9    20899.57    33203.00   4857.00 o   0.46050
  -3   6  -9     6044.05     9291.00   2372.00 o   0.40309
  -2   6  -9     3489.86     3557.00    296.00 o   0.33914
  -1   6  -9    27354.83    25134.00   1590.00 o   0.29364
   0   6  -9    33150.83    28859.00   1791.00 o   0.27589
   1   6  -9    29750.42    28529.00   1690.00 o   0.29101
   2   6  -9    37004.63    36612.00   1592.00 o   0.33458
   3   6  -9    15346.54    17328.00   3070.00 o   0.39734
   4   6  -9     1766.73      889.00    889.00 o   0.47170
  -3   7  -9     4627.36     7708.00   2470.00 o   0.41710
  -2   7  -9    24781.61    21630.00   1786.00 o   0.35590
  -1   7  -9    18777.43    18636.00   1586.00 o   0.31311
   0   7  -9    21320.35    22817.00   2579.00 o   0.29680
   1   7  -9     7767.46     8110.00    593.00 o   0.31117
   2   7  -9    41312.87    40321.00   4082.00 o   0.35248
  -3   8  -9     8501.01    12855.00   3164.00 o   0.43318
  -2   8  -9    27571.00    28587.00   2184.00 o   0.37483
  -1   8  -9    32591.44    32106.00   1988.00 o   0.33471
   1   8  -9     7872.30    10779.00   1582.00 o   0.33338
   2   8  -9      842.47      592.00    395.00 o   0.37245
  -2   9  -9     1127.72      988.00    395.00 o   0.39562
  -1   9  -9      683.93      395.00    197.00 o   0.35806
   0   9  -9    56248.89    54423.00   3994.00 o   0.34436
   1   9  -9    12256.09    12569.00   1386.00 o   0.35726
   2   9  -9    33274.80    31595.00   2782.00 o   0.39418
  -2  10  -9     6618.02     6623.00    890.00 o   0.41798
  -1  10  -9     2136.61     2864.00    988.00 o   0.38283
   0  10  -9     7572.47     9591.00   1187.00 o   0.37026
   1  10  -9     8201.83     8900.00   1582.00 o   0.38251
   2  10  -9     6485.73     4152.00   1384.00 o   0.41739
  -2  11  -9      461.61      592.00    296.00 o   0.44167
  -1  11  -9     1374.24     1876.00    889.00 o   0.40877
   0  11  -9    11558.11     9598.00   1385.00 o   0.39723
   1  11  -9     9932.14     9990.00   1583.00 o   0.40886
   2  11  -9     2190.69     2568.00    790.00 o   0.44185
  -2  12  -9      369.78      296.00    296.00 o   0.46651
  -1  12  -9     5197.63     7115.00   1384.00 o   0.43567
   0  12  -9    31966.44    42310.00   4966.00 o   0.42505
   1  12  -9     3058.38     4841.00   1383.00 o   0.43613
   2  12  -9     9600.12     8901.00   1385.00 o   0.46736
  -2  13  -9      247.03        0.00    790.00 o   0.49230
  -1  13  -9     1744.36     2074.00    889.00 o   0.46336
   0  13  -9     7103.52     8205.00   1582.00 o   0.45356
   1  13  -9     7412.28     8107.00   3065.00 o   0.46414
   2  13  -9     1453.27      593.00    494.00 o   0.49377
  -1  14  -9     7336.89     8008.00   1582.00 o   0.49170
   0  14  -9     6512.80     6920.00   1483.00 o   0.48265
   1  14  -9     7838.76    10283.00   1780.00 o   0.49277
   2  14  -9     2985.32     3161.00    692.00 o   0.52093
   2  15  -9      422.21      197.00    197.00 o   0.54873
  -2  16  -9     2110.19     3161.00    790.00 o   0.57414
  -1  16  -9     1050.02      494.00    593.00 o   0.54996
   0  16  -9      132.52        0.00    296.00 o   0.54219
   1  16  -9     1485.56       99.00    988.00 o   0.55150
   0  17  -9      358.48      197.00    296.00 o   0.57249
  -1 -15  -8       75.59       99.00    296.00 o   0.57214
   0 -15  -8      640.51      296.00    296.00 o   0.56040
   1 -15  -8      622.08      987.00    494.00 o   0.56518
  -2 -14  -8      908.64      296.00    395.00 o   0.57048
  -1 -14  -8      211.26        0.00    494.00 o   0.54187
   0 -14  -8     1275.14     1185.00    494.00 o   0.52961
   1 -14  -8      989.80       99.00    494.00 o   0.53481
   2 -14  -8      942.43     1086.00    494.00 o   0.55700
  -2 -13  -8      476.44       99.00    494.00 o   0.54199
  -1 -13  -8     8432.13     8900.00   2373.00 o   0.51194
   0 -13  -8     3108.20     3556.00    988.00 o   0.49911
   3 -13  -8       63.20       99.00    197.00 o   0.56767
  -2 -12  -8      941.42       99.00    790.00 o   0.51403
  -1 -12  -8      516.64      889.00    889.00 o   0.48242
   0 -12  -8    11785.65    13654.00   2078.00 o   0.46894
   1 -12  -8     3318.75      988.00    889.00 o   0.47515
   2 -12  -8     1367.38      494.00    790.00 o   0.50031
   3 -12  -8      465.16      197.00    197.00 o   0.54179
  -2 -11  -8      419.46       99.00    691.00 o   0.48671
  -1 -11  -8     3642.35     4248.00   1284.00 o   0.45337
   0 -11  -8     3488.84     4643.00    988.00 o   0.43919
   1 -11  -8    27584.90    33938.00   3870.00 o   0.44599
   2 -11  -8      122.77       99.00    395.00 o   0.47288
   3 -11  -8     5521.67     6128.00   1483.00 o   0.51672
  -2 -10  -8     2320.09     3556.00   1877.00 o   0.46013
  -1 -10  -8    21211.88    27159.00   5452.00 o   0.42490
   0 -10  -8    23769.42    36298.00   3669.00 o   0.40993
   1 -10  -8    20479.51    28443.00   4063.00 o   0.41741
   2 -10  -8    14347.65    13958.00   2178.00 o   0.44620
   3 -10  -8      406.79      691.00    691.00 o   0.49259
   4 -10  -8      273.32      197.00    296.00 o   0.55215
  -2  -9  -8     1119.88     1778.00   1086.00 o   0.43444
  -1  -9  -8     3637.74     4347.00   1778.00 o   0.39714
   0  -9  -8     7253.78     8404.00   1186.00 o   0.38129
   1  -9  -8     5746.13     6326.00   1186.00 o   0.38953
   2  -9  -8    19071.97    19420.00   2675.00 o   0.42043
   3  -9  -8     3080.30     3853.00   1482.00 o   0.46954
   4  -9  -8      698.96     1382.00    494.00 o   0.53185
  -2  -8  -8     3087.88     2568.00   1383.00 o   0.40980
  -1  -8  -8      143.31      197.00    197.00 o   0.37024
   1  -8  -8     9155.22     7023.00   1088.00 o   0.36251
   2  -8  -8    16109.59    13171.00   3169.00 o   0.39573
   3  -8  -8     3217.44     3359.00   1284.00 o   0.44774
   4  -8  -8     3784.99     2371.00    790.00 o   0.51286
  -2  -7  -8     6112.14     7611.00   2076.00 o   0.38641
  -1  -7  -8      913.85     1185.00    197.00 o   0.34441
   0  -7  -8    10848.99     8510.00    990.00 o   0.32650
   1  -7  -8    10808.78    11379.00   1286.00 o   0.33656
   2  -7  -8    11646.32    10192.00   2375.00 o   0.37232
   3  -7  -8     7398.14     9590.00   1878.00 o   0.42738
   5  -7  -8     2262.18      691.00    988.00 o   0.57163
  -2  -6  -8    16204.86    17630.00   3169.00 o   0.36451
  -1  -6  -8     8061.43     7912.00    396.00 o   0.31990
   0  -6  -8     2419.30     2470.00    296.00 o   0.30081
   1  -6  -8     3696.16     3458.00    593.00 o   0.31195
   2  -6  -8     1130.87      593.00    395.00 o   0.35047
   3  -6  -8     5244.47     5930.00   1581.00 o   0.40868
   5  -6  -8      936.19      395.00    592.00 o   0.55808
  -2  -5  -8     2516.41     1284.00    988.00 o   0.34439
   0  -5  -8     6368.30     7713.00    593.00 o   0.27667
   1  -5  -8     5895.21     7514.00    593.00 o   0.28902
   2  -5  -8     6575.03     6822.00    989.00 o   0.33047
   3  -5  -8     2699.12     2865.00    988.00 o   0.39187
   5  -5  -8      654.05     1185.00    889.00 o   0.54618
  -2  -4  -8    27286.52    36841.00   4667.00 o   0.32638
  -1  -4  -8    72449.98    70197.00   3214.00 o   0.27625
   0  -4  -8     6240.94     6131.00    593.00 o   0.25453
   1  -4  -8     3102.69     2668.00    395.00 o   0.26821
   2  -4  -8    39769.02    35751.00   2988.00 o   0.31268
   5  -4  -8       19.47      197.00    592.00 o   0.53606
  -2  -3  -8    37556.90    43099.00   4977.00 o   0.31084
  -1  -3  -8    26162.54    23653.00   1193.00 o   0.25801
   0  -3  -8    39853.18    34634.00   1896.00 o   0.23495
   1  -3  -8    51135.93    63919.00   3301.00 o   0.25003
   2  -3  -8    20810.57    14086.00   1885.00 o   0.29751
   3  -3  -8    10208.06    14642.00   1979.00 o   0.36495
   5  -3  -8      371.51        0.00    790.00 o   0.52781
  -2  -2  -8    34195.87    37608.00   5273.00 o   0.29815
  -1  -2  -8     8728.74     8214.00    891.00 o   0.24292
   1  -2  -8    20096.53    15784.00    993.00 o   0.23511
   2  -2  -8     9303.25     8113.00    495.00 o   0.28537
   3  -2  -8     1429.29     1876.00    691.00 o   0.35535
   5  -2  -8     3708.59     4644.00   1680.00 o   0.52153
  -2  -1  -8   118791.38   125747.00  14907.00 o   0.28871
  -1  -1  -8    45028.96    46475.00   1599.00 o   0.23157
   0  -1  -8    54395.79    77178.00   3312.00 o   0.20635
   1  -1  -8     1381.07     1383.00    296.00 o   0.22409
   2  -1  -8    51536.43    48071.00   1999.00 o   0.27665
   3  -1  -8    39670.64    29458.00   2090.00 o   0.34862
   5  -1  -8      684.04     1086.00    987.00 o   0.51728
  -2   0  -8    47249.55    53504.00   5191.00 o   0.28282
   0   0  -8    34316.73    39820.00   2096.00 o   0.19885
   1   0  -8    15776.06     8827.00    694.00 o   0.21757
   2   0  -8    15638.00    15263.00   1189.00 o   0.27170
   3   0  -8    78077.57    68501.99   4814.00 o   0.34493
   4   0  -8     2216.30     1679.00   1086.00 o   0.42758
  -3   1  -8     3249.73     3557.00    889.00 o   0.35622
  -2   1  -8   119672.34   157901.00  16845.00 o   0.28072
  -1   1  -8    10490.71    11982.00    594.00 o   0.22227
   0   1  -8   161667.89   157217.00   8296.00 o   0.19667
   1   1  -8      592.49      592.00    296.00 o   0.21596
   2   1  -8    87186.90    66322.00   3125.00 o   0.27070
   3   1  -8     9057.28     8309.00    692.00 o   0.34439
   4   1  -8    35144.33    51772.00   6857.00 o   0.42732
   5   1  -8     4950.61     7412.00   1878.00 o   0.51506
  -3   2  -8      410.59     1975.00    889.00 o   0.35739
  -2   2  -8    57178.27    61024.00   6503.00 o   0.28249
  -1   2  -8    22362.46    29806.00   1987.00 o   0.22486
   0   2  -8    88482.39    67457.99   2435.00 o   0.20000
   1   2  -8    27015.43    23583.00   1891.00 o   0.21936
   2   2  -8    29596.10    24560.00   1392.00 o   0.27372
   3   2  -8     5348.27     4645.00    395.00 o   0.34699
   4   2  -8    25073.43    39378.00   5257.00 o   0.42962
  -3   3  -8     9284.87     9199.00   1879.00 o   0.36158
  -2   3  -8    20304.45    17854.00   2877.00 o   0.28806
  -1   3  -8    15178.67    11104.00    595.00 o   0.23216
   0   3  -8    13105.88    12589.00    793.00 o   0.20856
   1   3  -8    45954.84    52895.00   5400.00 o   0.22755
   2   3  -8     6549.99     9196.00   1187.00 o   0.28061
   3   3  -8     2918.52     3161.00    296.00 o   0.35269
   5   3  -8     1659.09     3555.00   1383.00 o   0.52127
  -3   4  -8     9434.30    14837.00   3561.00 o   0.36870
  -2   4  -8    31151.67    24756.00   1690.00 o   0.29721
  -1   4  -8    13163.06    11492.00    495.00 o   0.24375
   0   4  -8   129644.86   116661.00   5833.00 o   0.22176
   1   4  -8    33023.87    35955.00   1693.00 o   0.24004
   2   4  -8    40638.64    46239.00   2093.00 o   0.29111
   3   4  -8     9686.14     8606.00    791.00 o   0.36132
   4   4  -8     1054.04     1876.00    987.00 o   0.44163
   5   4  -8     1521.54     1778.00   1086.00 o   0.52745
  -3   5  -8    10951.27    14841.00   2869.00 o   0.37857
  -2   5  -8      908.75     1185.00    197.00 o   0.30963
  -1   5  -8    73717.84    91300.00   7441.00 o   0.25906
   0   5  -8   169593.56   181423.00   8767.00 o   0.23882
   1   5  -8   120669.71   142183.00   7323.00 o   0.25621
   2   5  -8    31368.02    32906.00   1690.00 o   0.30484
   3   5  -8     4233.33     3952.00    988.00 o   0.37269
   4   5  -8     1469.10     3456.00   1383.00 o   0.45116
  -3   6  -8      520.65        0.00    691.00 o   0.39098
  -2   6  -8     1027.69      889.00    198.00 o   0.32494
  -1   6  -8    25725.73    25331.00   1589.00 o   0.27747
   0   6  -8    30081.77    26260.00   1591.00 o   0.25899
   1   6  -8    25070.70    24533.00   1192.00 o   0.27539
   2   6  -8     1325.80     1383.00    198.00 o   0.32139
   3   6  -8     5701.38     6425.00   1680.00 o   0.38655
   4   6  -8    19765.05    22889.00   3964.00 o   0.46285
  -3   7  -8    14278.46    22571.00   4257.00 o   0.40571
  -2   7  -8    18384.87    14766.00   1486.00 o   0.34276
  -1   7  -8    37568.48    52368.00   3783.00 o   0.29841
   0   7  -8    93291.54    78986.00   8171.00 o   0.28159
   1   7  -8    14955.01    15553.00    892.00 o   0.29702
   2   7  -8    21013.96    20228.00   1289.00 o   0.34034
  -2   8  -8    10150.98    13652.00   1187.00 o   0.36271
  -1   8  -8      981.28     2370.00    494.00 o   0.32138
   0   8  -8    17496.94    21804.00   1784.00 o   0.30609
   1   8  -8    21745.38    28467.00   1686.00 o   0.32060
   2   8  -8     7964.76     6329.00    989.00 o   0.36132
  -2   9  -8     4089.69     4644.00    790.00 o   0.38447
  -1   9  -8     7297.72     8404.00   1187.00 o   0.34598
   0   9  -8     1607.57     1876.00    395.00 o   0.33207
   1   9  -8      212.60       99.00    296.00 o   0.34572
   2   9  -8     8124.84     7614.00   1187.00 o   0.38400
  -2  10  -8    22206.48    19629.00   2082.00 o   0.40774
  -1  10  -8     6084.65     8699.00   1680.00 o   0.37189
   0  10  -8    27262.63    48639.00   3772.00 o   0.35921
   1  10  -8    26278.03    22130.00   2382.00 o   0.37208
   2  10  -8    11316.83    10784.00   1088.00 o   0.40809
  -2  11  -8    20051.75    19026.00   1586.00 o   0.43228
  -1  11  -8    14451.65    14950.00   2277.00 o   0.39885
   0  11  -8    36860.00    38776.00   3480.00 o   0.38726
   1  11  -8     9935.44    11870.00   2176.00 o   0.39943
   2  11  -8     1355.76      790.00    494.00 o   0.43335
  -2  12  -8     2107.56      395.00    988.00 o   0.45789
  -1  12  -8     1638.58     1185.00    790.00 o   0.42666
   0  12  -8     7029.59     4647.00   1186.00 o   0.41604
   1  12  -8    42849.94    46674.00   3981.00 o   0.42758
   2  12  -8     7182.16     5338.00   2076.00 o   0.45961
   4  12  -8      602.72      691.00    691.00 o   0.56931
  -2  13  -8     4826.25     5534.00   1285.00 o   0.48440
  -1  13  -8      858.45     2666.00   1185.00 o   0.45516
   0  13  -8     6405.79     8896.00   1582.00 o   0.44541
   1  13  -8      569.16      197.00    296.00 o   0.45638
   2  13  -8     4442.04     4348.00    889.00 o   0.48668
  -2  14  -8     1931.78      494.00    691.00 o   0.51166
  -1  14  -8     2238.36     1185.00    790.00 o   0.48424
   0  14  -8     2116.94     1482.00    988.00 o   0.47525
   1  14  -8     9123.42    10088.00   1780.00 o   0.48572
   2  14  -8      123.12       99.00    197.00 o   0.51445
  -2  15  -8     6777.94    10875.00   1582.00 o   0.53957
  -1  15  -8     1660.17      790.00    395.00 o   0.51380
   0  15  -8     3339.42     2272.00   1581.00 o   0.50549
   1  15  -8       29.63       99.00    197.00 o   0.51550
   2  15  -8      204.12      197.00    197.00 o   0.54281
  -2  16  -8     1769.95     1877.00    691.00 o   0.56802
  -1  16  -8      679.71      395.00    395.00 o   0.54375
   0  16  -8     1365.49        0.00   1284.00 o   0.53606
   1  16  -8     1717.64        0.00    790.00 o   0.54566
   2  16  -8       92.80       99.00    197.00 o   0.57167
  -1  17  -8      617.15      691.00    197.00 o   0.57404
  -1 -15  -7      153.18      197.00    395.00 o   0.56056
   0 -15  -7      473.53      197.00    296.00 o   0.54875
  -2 -14  -7      325.26        0.00    296.00 o   0.55891
  -1 -14  -7      294.22      494.00    592.00 o   0.52986
   0 -14  -7      276.00      296.00    395.00 o   0.51750
   1 -14  -7      274.91      296.00    395.00 o   0.52301
   2 -14  -7       88.00        0.00    197.00 o   0.54585
  -2 -13  -7     1327.74      198.00    988.00 o   0.53002
  -1 -13  -7     7298.20     9392.00   2274.00 o   0.49946
   0 -13  -7        4.10        0.00    296.00 o   0.48649
   1 -13  -7     2945.39     2568.00   2272.00 o   0.49251
   2 -13  -7     2986.28     2865.00   2075.00 o   0.51685
   3 -13  -7      262.35       99.00    197.00 o   0.55713
  -2 -12  -7      298.90       99.00    790.00 o   0.50164
  -1 -12  -7      112.67      395.00    494.00 o   0.46940
   0 -12  -7    30500.93    39812.00   5163.00 o   0.45576
   1 -12  -7    13093.79    17022.00   2177.00 o   0.46235
   2 -12  -7      398.26     1086.00    790.00 o   0.48837
   3 -12  -7      220.70        0.00    197.00 o   0.53096
  -2 -11  -7     1665.12      593.00   1284.00 o   0.47386
  -1 -11  -7    26024.28    27082.00   4861.00 o   0.43977
   0 -11  -7    52858.98    61714.00   6281.00 o   0.42537
   1 -11  -7     3320.40     4446.00   1087.00 o   0.43261
   2 -11  -7    21680.89    26962.00   7038.00 o   0.46049
   3 -11  -7      472.87      395.00    296.00 o   0.50560
  -2 -10  -7     4144.46     6027.00   2668.00 o   0.44680
  -1 -10  -7     5489.72     7709.00   3657.00 o   0.41066
   0 -10  -7     7249.93     8601.00   1483.00 o   0.39540
   1 -10  -7     2308.80     3161.00    790.00 o   0.40338
   2 -10  -7      292.20      197.00    494.00 o   0.43333
   3 -10  -7       25.88        0.00    494.00 o   0.48116
   4 -10  -7        5.43      395.00    296.00 o   0.54216
  -2  -9  -7    15946.58    12972.00   2971.00 o   0.42058
  -1  -9  -7     3915.86     3557.00   1087.00 o   0.38219
   0  -9  -7      735.05      494.00    395.00 o   0.36596
   1  -9  -7     1079.24     2271.00    790.00 o   0.37478
   2  -9  -7     3008.58     3754.00   1087.00 o   0.40704
   3  -9  -7     7408.35     6130.00   1681.00 o   0.45780
   4  -9  -7      923.16      494.00    592.00 o   0.52170
  -3  -8  -7     3069.45     3655.00   1581.00 o   0.45351
  -2  -8  -7    13135.80    14154.00   2771.00 o   0.39539
  -1  -8  -7    18812.74    19325.00   1090.00 o   0.35450
   0  -8  -7    19727.08    33508.00   1983.00 o   0.33718
   1  -8  -7    28415.17    40814.00   3376.00 o   0.34697
   2  -8  -7     5892.15     4942.00    988.00 o   0.38180
   3  -8  -7     8611.64     8010.00   1879.00 o   0.43570
  -3  -7  -7    14449.80    18413.00   3564.00 o   0.43259
  -2  -7  -7    28560.96    28395.00   4865.00 o   0.37142
   0  -7  -7    39004.73    40727.00   2290.00 o   0.30924
   1  -7  -7    15829.87    16742.00   1288.00 o   0.32014
   2  -7  -7    13911.90    10396.00    792.00 o   0.35782
   3  -7  -7     4907.24     5040.00   1581.00 o   0.41504
  -2  -6  -7     4280.75     5237.00   1482.00 o   0.34893
  -1  -6  -7    44168.08    40078.00   1396.00 o   0.30234
   0  -6  -7    66516.88    56347.00   2707.00 o   0.28241
   1  -6  -7     3212.09     2766.00    395.00 o   0.29458
   2  -6  -7     6698.94     6525.00    791.00 o   0.33538
   3  -6  -7     2130.90     2074.00    988.00 o   0.39606
  -2  -5  -7     8467.77     6132.00   1385.00 o   0.32823
  -1  -5  -7    60239.42    79805.00   6008.00 o   0.27849
   0  -5  -7     6495.92     8010.00    791.00 o   0.25702
   1  -5  -7    61846.56    85176.99   6313.00 o   0.27063
   2  -5  -7    77308.68    64649.00   5521.00 o   0.31481
   3  -5  -7     2435.29     2469.00    790.00 o   0.37902
   5  -5  -7      795.46      296.00    494.00 o   0.53740
  -2  -4  -7    11457.76    11086.00   2178.00 o   0.30967
  -1  -4  -7    96878.28    88890.00   3742.00 o   0.25666
   0  -4  -7   188165.81   176292.00   9541.00 o   0.23354
   1  -4  -7    27084.63    28634.00   1392.00 o   0.24877
   2  -4  -7    19691.33    18248.00   1686.00 o   0.29650
   3  -4  -7     5155.96     5139.00   1087.00 o   0.36417
   5  -4  -7     2039.16     1975.00   1185.00 o   0.52734
  -2  -3  -7    19544.32    14578.00   3273.00 o   0.29366
  -1  -3  -7    76298.67    63978.00   2418.00 o   0.23744
   0  -3  -7     8820.79    10493.00    891.00 o   0.21261
   1  -3  -7    50720.39    58868.00   4906.00 o   0.22959
   2  -3  -7    15210.62    20709.00   1784.00 o   0.28089
   3  -3  -7     5481.76     5733.00   1285.00 o   0.35181
   5  -3  -7     2058.90     3161.00   2469.00 o   0.51919
  -2  -2  -7    28787.67    24353.00   2286.00 o   0.28063
  -1  -2  -7    60122.96    61758.00   2510.00 o   0.22150
   0  -2  -7    31008.52    21140.00   1396.00 o   0.19506
   1  -2  -7    28297.55    26283.00    996.00 o   0.21381
   2  -2  -7    41193.05    32809.00   2094.00 o   0.26845
   3  -2  -7    15566.79    15847.00   1387.00 o   0.34219
   5  -2  -7     1069.77     1778.00    988.00 o   0.51303
  -2  -1  -7   106712.82   110168.99  11543.00 o   0.27103
  -1  -1  -7    56142.90    53510.00   2510.00 o   0.20958
   0  -1  -7   180096.55   170585.00   7640.00 o   0.18185
   1  -1  -7    13224.40    10805.00    793.00 o   0.20224
   2  -1  -7    58117.22    59193.00   3606.00 o   0.25964
   3  -1  -7     7344.78     6328.00    890.00 o   0.33556
   5  -1  -7      971.59      395.00    691.00 o   0.50895
  -2   0  -7    42676.83    39707.00   4789.00 o   0.26521
  -1   0  -7    71271.68    98480.00   3431.00 o   0.20240
   0   0  -7    56325.12    45919.00   1913.00 o   0.17399
   1   0  -7    31481.60    43081.00   1995.00 o   0.19561
   2   0  -7     1262.62     1383.00    395.00 o   0.25483
   3   0  -7    16322.30    21497.00   2774.00 o   0.33210
  -2   1  -7    52232.16    57905.00   5800.00 o   0.26343
  -1   1  -7   172956.67   140032.00   6238.00 o   0.20046
   0   1  -7   139934.73   131676.00   7459.00 o   0.17221
   1   1  -7    20590.80    15206.00    894.00 o   0.19444
   2   1  -7    47694.84    49367.00   2498.00 o   0.25425
   3   1  -7    27501.62    25322.00    993.00 o   0.33190
   4   1  -7    16785.99    21591.00   3764.00 o   0.41756
   5   1  -7      555.67      790.00    790.00 o   0.50718
  -3   2  -7     5426.31     7512.00   1878.00 o   0.34405
  -2   2  -7    60268.46    78542.00   8215.00 o   0.26578
  -1   2  -7    59479.01    62026.00   3217.00 o   0.20393
   0   2  -7    79635.85    57221.00   3449.00 o   0.17669
   1   2  -7    50078.15    45129.00   1705.00 o   0.19883
   2   2  -7    70744.75    74856.00   3215.00 o   0.25793
   3   2  -7      499.81      592.00     99.00 o   0.33497
   4   2  -7    22701.31    27067.00   4462.00 o   0.42019
  -3   3  -7     1619.46     1481.00    790.00 o   0.34875
  -2   3  -7    43962.41    33625.00   2694.00 o   0.27213
  -1   3  -7    17554.93    12802.00    298.00 o   0.21253
   0   3  -7    33442.29    35339.00   2296.00 o   0.18698
   1   3  -7   135088.81   218859.02  12427.00 o   0.20842
   2   3  -7    35086.20    42525.00   2091.00 o   0.26569
   3   3  -7     6893.14     7415.00    395.00 o   0.34122
   4   3  -7     6051.86     8995.00   2175.00 o   0.42538
  -3   4  -7     6990.59     7316.00   1977.00 o   0.35646
  -2   4  -7     4086.13     3657.00    494.00 o   0.28224
  -1   4  -7    38749.11    33135.00   1397.00 o   0.22568
   0   4  -7   141334.56   100835.00   5356.00 o   0.20220
   1   4  -7   127527.83   107382.99   4091.00 o   0.22253
   2   4  -7     8037.76     6133.00    495.00 o   0.27720
   3   4  -7      324.91      395.00    395.00 o   0.35048
   5   4  -7      573.20      592.00   1086.00 o   0.52046
  -3   5  -7      830.66        0.00    790.00 o   0.36699
  -2   5  -7     3266.08     2174.00    296.00 o   0.29570
   1   5  -7    52382.86    56158.00   2903.00 o   0.24039
   2   5  -7    39599.67    32279.00   1494.00 o   0.29200
   3   5  -7     1870.31     2370.00    889.00 o   0.36253
  -3   6  -7     2462.80     2667.00   1284.00 o   0.38011
  -2   6  -7    26509.06    23237.00   1192.00 o   0.31209
  -1   6  -7    41620.19    30423.00   2294.00 o   0.26267
   0   6  -7   156212.59   126563.00   6472.00 o   0.24346
   1   6  -7    50670.32    54889.00   2899.00 o   0.26121
   2   6  -7     8593.26    10485.00    692.00 o   0.30963
   3   6  -7     7721.63    10481.00   2175.00 o   0.37708
   4   6  -7     3779.27     4347.00   1581.00 o   0.45519
  -2   7  -7     6292.94     5042.00    494.00 o   0.33097
  -1   7  -7    38472.55    35960.00   1494.00 o   0.28512
   0   7  -7    35725.27    39837.00   2191.00 o   0.26783
   1   7  -7    20115.36    19541.00   1190.00 o   0.28435
   2   7  -7    17728.88    17145.00   1189.00 o   0.32963
  -2   8  -7     9953.16     9596.00    890.00 o   0.35194
  -1   8  -7    31456.46    20578.00    895.00 o   0.30948
   0   8  -7    23034.57    29278.00   1489.00 o   0.29390
   1   8  -7     2747.08     2865.00    593.00 o   0.30929
   2   8  -7    16489.71    17633.00   1684.00 o   0.35160
  -2   9  -7     1897.41     1877.00    494.00 o   0.37464
  -1   9  -7     9472.97     8606.00    890.00 o   0.33532
   0   9  -7     4772.96     4843.00    692.00 o   0.32125
   1   9  -7    15115.51    11489.00    693.00 o   0.33562
   2   9  -7     3611.05     2470.00    593.00 o   0.37519
  -2  10  -7     6920.18     6129.00    989.00 o   0.39880
  -1  10  -7     7136.19    10678.00   1681.00 o   0.36233
   0  10  -7     9348.05    12859.00   1088.00 o   0.34957
   1  10  -7     9685.64     8210.00   1088.00 o   0.36305
   2  10  -7     8431.15     8307.00   1384.00 o   0.40011
  -1  11  -7     8946.21     9099.00   1681.00 o   0.39026
   0  11  -7    30261.40    23139.00   6852.00 o   0.37866
   1  11  -7     7539.37    10085.00   1977.00 o   0.39134
   2  11  -7     6588.97     6030.00    989.00 o   0.42614
  -2  12  -7     1175.18     1284.00    988.00 o   0.45049
  -1  12  -7     6805.87     4745.00   1186.00 o   0.41893
   0  12  -7     2865.40     2272.00   2667.00 o   0.40835
   1  12  -7    11285.05     8014.00   1484.00 o   0.42033
   2  12  -7     4245.41     4842.00    790.00 o   0.45308
   4  12  -7      185.53       99.00    395.00 o   0.56440
  -2  13  -7     6045.07     8006.00   1581.00 o   0.47766
  -1  13  -7     6432.70     7216.00   1285.00 o   0.44820
   1  13  -7    11336.03    11674.00   3166.00 o   0.44986
   2  13  -7      864.26      197.00    296.00 o   0.48078
  -2  14  -7     2389.01     3852.00   1679.00 o   0.50553
  -1  14  -7     6192.56     6326.00   1581.00 o   0.47796
   0  14  -7     3852.64     3853.00   2766.00 o   0.46906
   1  14  -7     6579.06     4251.00   2669.00 o   0.47986
   2  14  -7     6989.17     4449.00   1186.00 o   0.50911
  -2  15  -7     1411.36      395.00    593.00 o   0.53398
  -1  15  -7     3808.10     2470.00    988.00 o   0.50812
   0  15  -7     1373.03       99.00   1086.00 o   0.49992
   1  15  -7     6339.52     7809.00   2175.00 o   0.51022
   2  15  -7     1770.39      889.00    494.00 o   0.53798
  -2  16  -7      193.88      197.00    197.00 o   0.56294
  -1  16  -7     1483.44      988.00    691.00 o   0.53862
   0  16  -7      181.29        0.00    494.00 o   0.53103
   1  16  -7      155.94        0.00    296.00 o   0.54090
   2  16  -7      146.83      197.00    395.00 o   0.56729
  -1  17  -7      952.33     1778.00    691.00 o   0.56939
   0  17  -7      472.86      395.00    592.00 o   0.56237
   1  17  -7     1101.87      988.00    790.00 o   0.57183
   0 -16  -6      152.73        0.00    197.00 o   0.56981
   1 -16  -6     1534.83     2074.00    889.00 o   0.57471
  -1 -15  -6       94.62      197.00    395.00 o   0.54986
   0 -15  -6      236.37      296.00    494.00 o   0.53799
   1 -15  -6      624.83      691.00    790.00 o   0.54332
  -2 -14  -6      320.23      395.00    494.00 o   0.54823
  -1 -14  -6       73.17      592.00    691.00 o   0.51876
   0 -14  -6     1353.61      593.00    691.00 o   0.50632
   1 -14  -6      582.24      395.00    494.00 o   0.51214
   3 -14  -6      268.36       99.00    296.00 o   0.57461
  -2 -13  -6     1375.44      296.00    988.00 o   0.51898
  -1 -13  -6      644.98     1185.00    889.00 o   0.48792
   0 -13  -6     4213.38     7608.00   1482.00 o   0.47483
   1 -13  -6    13826.56    21083.00   7622.00 o   0.48120
   2 -13  -6      761.50      691.00    494.00 o   0.50628
   3 -13  -6      247.86      296.00    395.00 o   0.54751
  -2 -12  -6      963.56      296.00    691.00 o   0.49021
  -1 -12  -6     2131.24     1580.00   1185.00 o   0.45737
   0 -12  -6    12044.49    19790.00   3166.00 o   0.44357
   1 -12  -6     3092.55     3853.00    988.00 o   0.45056
   2 -12  -6    15829.17    20398.00   2772.00 o   0.47742
   3 -12  -6     2236.36     1580.00   2074.00 o   0.52110
  -2 -11  -6     8082.97     6724.00   2175.00 o   0.46200
  -1 -11  -6      776.93     1185.00    592.00 o   0.42719
   0 -11  -6     9956.84    10386.00   1682.00 o   0.41258
   1 -11  -6     2988.53     1976.00    988.00 o   0.42028
   2 -11  -6     8527.66     8504.00   1384.00 o   0.44914
   4 -11  -6      551.79      494.00    494.00 o   0.55493
  -2 -10  -6     1293.86     1481.00    988.00 o   0.43448
  -1 -10  -6    10077.71     7617.00   1088.00 o   0.39747
   1 -10  -6    15059.29    16338.00   2277.00 o   0.39044
   2 -10  -6     8124.70     6823.00   1483.00 o   0.42154
  -2  -9  -6     1460.50     1185.00    790.00 o   0.40777
  -1  -9  -6      718.10      987.00    395.00 o   0.36830
   0  -9  -6    46551.55    53314.00   4385.00 o   0.35171
   1  -9  -6     3052.59     3458.00    889.00 o   0.36115
   2  -9  -6    18103.55    19022.00   3170.00 o   0.39477
   3  -9  -6     2247.46     1284.00    691.00 o   0.44714
  -3  -8  -6     5701.48     4052.00   1384.00 o   0.44172
  -2  -8  -6    16272.96    16936.00   3070.00 o   0.38205
  -1  -8  -6    23430.28    22718.00   1290.00 o   0.33984
   0  -8  -6    14395.29    15944.00   1287.00 o   0.32203
   1  -8  -6    13467.72    15049.00   1683.00 o   0.33256
   2  -8  -6      510.88      395.00    395.00 o   0.36902
   3  -8  -6    12909.57    12767.00   3167.00 o   0.42477
  -3  -7  -6    13870.10    13957.00   2772.00 o   0.42050
  -2  -7  -6     8717.23     7615.00   1780.00 o   0.35753
  -1  -7  -6    13506.13    21686.00   1683.00 o   0.31228
   0  -7  -6    33408.86    28253.00   1890.00 o   0.29307
   1  -7  -6     6637.15     7020.00    791.00 o   0.30487
   2  -7  -6    14633.41    13468.00    990.00 o   0.34450
   3  -7  -6     1511.59     1580.00    790.00 o   0.40386
  -2  -6  -6    12559.15    11879.00   2178.00 o   0.33447
  -1  -6  -6    22483.07    21536.00    893.00 o   0.28588
   0  -6  -6    15125.29    16154.00    892.00 o   0.26506
   1  -6  -6    29545.94    24955.00   1690.00 o   0.27834
   2  -6  -6     2993.77     2272.00    296.00 o   0.32152
   3  -6  -6     5745.17     7808.00   1581.00 o   0.38464
  -2  -5  -6      371.01      197.00    494.00 o   0.31320
  -1  -5  -6    62698.91   109892.01   8823.00 o   0.26098
   1  -5  -6   130643.38   150438.00  12239.00 o   0.25334
   2  -5  -6    62655.50    57061.00   3704.00 o   0.30040
   3  -5  -6     2028.55     1679.00    593.00 o   0.36740
  -2  -4  -6    31698.99    31224.00   4674.00 o   0.29411
  -1  -4  -6    21420.83    22939.00    993.00 o   0.23807
   0  -4  -6     9493.90     9405.00    891.00 o   0.21339
   1  -4  -6   119255.93   113678.99   6015.00 o   0.23037
   2  -4  -6    28859.82    28528.00   1789.00 o   0.28159
   3  -4  -6    21548.85    20527.00   2182.00 o   0.35241
   5  -4  -6       41.23        0.00    296.00 o   0.51965
  -2  -3  -6    63230.85    65040.00   6714.00 o   0.27764
  -1  -3  -6    14732.85    11006.00    397.00 o   0.21777
   0  -3  -6    30572.12    34203.00   1595.00 o   0.19089
   1  -3  -6   153122.66   188839.98  15891.00 o   0.21010
   2  -3  -6    44034.29    63972.00   5689.00 o   0.26556
   3  -3  -6     7027.22     9096.00   1186.00 o   0.33998
  -2  -2  -6   107674.93   101137.00   7398.00 o   0.26429
  -1  -2  -6    39417.05    46770.00   4897.00 o   0.20087
   0  -2  -6    40991.21    27049.00   1403.00 o   0.17184
   1  -2  -6    27343.94    22310.00   1295.00 o   0.19336
   2  -2  -6    28536.91    28045.00   1989.00 o   0.25285
   3  -2  -6      488.21      296.00    494.00 o   0.33039
   5  -2  -6     2841.13     4445.00   1581.00 o   0.50562
  -2  -1  -6    51826.16    46512.00   4301.00 o   0.25455
  -1  -1  -6   320083.81   290934.00  13916.00 o   0.18829
   0  -1  -6   135331.63   135515.98   6542.00 o   0.15746
   1  -1  -6    63514.05    46192.00   1614.00 o   0.18115
   2  -1  -6    27150.44    24959.00   1492.00 o   0.24397
   3  -1  -6    18214.34    13181.00    892.00 o   0.32389
   5  -1  -6     3686.28     8793.00   3754.00 o   0.50172
  -2   0  -6    20176.65    26697.00   2878.00 o   0.24883
  -1   0  -6    45952.78    83126.00   3610.00 o   0.18094
   0   0  -6     1270.14     3062.00    988.00 o   0.14914
   1   0  -6      580.32     2271.00    494.00 o   0.17443
   3   0  -6     9373.34    10091.00    693.00 o   0.32068
  -2   1  -6    96320.61   122844.99  13357.00 o   0.24743
  -1   1  -6   103505.10    73496.00   4089.00 o   0.17946
   0   1  -6   346806.28   267305.00  10199.00 o   0.14788
   1   1  -6     5237.52     4154.00    495.00 o   0.17382
   2   1  -6    14566.70    18931.00   1289.00 o   0.23925
   3   1  -6     4496.23     5139.00    395.00 o   0.32086
   4   1  -6    21251.72    22996.00   3866.00 o   0.40907
  -2   2  -6   105255.77   107363.00   5779.00 o   0.25041
  -1   2  -6   129343.31   104106.99   6899.00 o   0.18399
   0   2  -6   182621.89   178105.00   8879.00 o   0.15387
   1   2  -6    79507.05    67043.00   2536.00 o   0.17939
   2   2  -6    56460.64    44186.00   1603.00 o   0.24366
   3   2  -6    33777.48    19788.00   1690.00 o   0.32441
  -3   3  -6     4250.81     4644.00   1383.00 o   0.33727
  -2   3  -6     3279.28     2964.00    198.00 o   0.25763
  -1   3  -6   122619.70   128209.00   5128.00 o   0.19410
   0   3  -6   148636.20   135371.00   9573.00 o   0.16632
   1   3  -6    44635.27    49383.00   3306.00 o   0.19060
   2   3  -6    45190.88    37451.00   1598.00 o   0.25235
   3   3  -6     9922.92     6431.00    989.00 o   0.33122
   4   3  -6     2348.46     4148.00   1383.00 o   0.41764
   5   3  -6     1999.14     3062.00   1284.00 o   0.50776
  -3   4  -6     1270.43     2271.00    790.00 o   0.34559
  -2   4  -6     6391.80     4351.00    396.00 o   0.26873
  -1   4  -6    90383.76    87299.00   4867.00 o   0.20900
   0   4  -6   274108.66   255259.02  15268.00 o   0.18393
   1   4  -6    65255.86    67053.00   2618.00 o   0.20654
   2   4  -6    76190.53    67588.00   2615.00 o   0.26489
   3   4  -6     2177.09     2272.00    889.00 o   0.34112
   4   4  -6     3371.18     5631.00   1581.00 o   0.42572
   5   4  -6     6700.33     9589.00   3559.00 o   0.51458
  -2   5  -6    16650.64    18535.00   1289.00 o   0.28327
  -1   5  -6    16513.42    14084.00    694.00 o   0.22774
   0   5  -6    94097.23    95357.00   3757.00 o   0.20537
   1   5  -6    65492.14    88679.00   4524.00 o   0.22620
   2   5  -6      775.03      592.00    197.00 o   0.28078
   4   5  -6     6077.44     9687.00   2471.00 o   0.43615
   5   5  -6      760.92      494.00   1086.00 o   0.52339
  -2   6  -6     5848.10     5536.00    395.00 o   0.30074
  -1   6  -6     9301.75     8610.00    495.00 o   0.24946
   0   6  -6    76286.48    65832.99   2823.00 o   0.22957
   1   6  -6     3636.70     3459.00    593.00 o   0.24870
   2   6  -6    12753.21    11189.00    693.00 o   0.29948
   3   6  -6     5879.74     5338.00   1483.00 o   0.36906
   4   6  -6      735.02      494.00    889.00 o   0.44877
  -2   7  -6    21150.21    20727.00    893.00 o   0.32067
  -1   7  -6    48179.67    68709.00   3695.00 o   0.27346
   0   7  -6   104533.97   108831.99   4965.00 o   0.25575
   1   7  -6    28774.98    26443.00   1591.00 o   0.27335
   2   7  -6    14332.79    11884.00    792.00 o   0.32049
   3   7  -6     1671.57     1580.00   1580.00 o   0.38651
  -2   8  -6    16890.63    18130.00    991.00 o   0.34263
  -1   8  -6    88778.05    86885.00   4228.00 o   0.29917
   0   8  -6     5814.01     8700.00    692.00 o   0.28337
   2   8  -6     1251.66     1383.00    395.00 o   0.34340
  -2   9  -6    12191.28    11282.00    990.00 o   0.36625
  -1   9  -6    10762.13     9697.00    693.00 o   0.32620
   0   9  -6     1188.81     1185.00    395.00 o   0.31203
   1   9  -6    12846.57    12474.00   1287.00 o   0.32711
   2   9  -6     5313.95     5337.00    791.00 o   0.36785
  -2  10  -6    21384.53    16356.00   1388.00 o   0.39123
  -1  10  -6     4160.16     8597.00   1779.00 o   0.35425
   0  10  -6     3487.12     4150.00    692.00 o   0.34148
   1  10  -6     8705.85     8802.00   2176.00 o   0.35554
   2  10  -6     2939.51     2470.00    593.00 o   0.39355
  -1  11  -6    24076.59    25094.00   4067.00 o   0.38309
   0  11  -6    12781.42    16628.00   2177.00 o   0.37153
   1  11  -6     6505.16     5338.00   1186.00 o   0.38470
  -2  12  -6    10058.79    13551.00   1780.00 o   0.44435
  -1  12  -6      449.35      691.00    395.00 o   0.41256
   1  12  -6     1896.29      691.00    889.00 o   0.41444
   2  12  -6     8370.30     9592.00   1384.00 o   0.44784
   4  12  -6      459.75       99.00    296.00 o   0.56054
  -2  13  -6     5356.90     5139.00   1482.00 o   0.47214
  -1  13  -6    10543.77    11475.00   1781.00 o   0.44253
   0  13  -6      188.00       99.00    494.00 o   0.43293
   1  13  -6     7278.67     7118.00   1483.00 o   0.44465
   2  13  -6    13013.41     8016.00   1089.00 o   0.47610
  -3  14  -6      234.69      395.00    296.00 o   0.54420
  -2  14  -6      465.31      296.00    296.00 o   0.50055
  -1  14  -6     1190.94      691.00    593.00 o   0.47290
   0  14  -6    13328.12    11184.00   1880.00 o   0.46411
   1  14  -6    33714.73    33479.00   3477.00 o   0.47522
   2  14  -6     1949.51     1778.00   1778.00 o   0.50494
  -1  15  -6     7892.50     6427.00   2274.00 o   0.50361
   2  15  -6     1342.42     1086.00    593.00 o   0.53426
  -2  16  -6     2161.03     2272.00    691.00 o   0.55891
  -1  16  -6      236.81      691.00    296.00 o   0.53459
   0  16  -6     1218.31        0.00    691.00 o   0.52713
   1  16  -6      557.80      691.00    790.00 o   0.53725
   2  16  -6      723.39      395.00    296.00 o   0.56398
  -1  17  -6       80.05        0.00    395.00 o   0.56580
   0  17  -6     1127.27      790.00   1185.00 o   0.55890
   1  17  -6     6465.88     8602.00   1780.00 o   0.56859
  -1 -16  -5      951.23      593.00    494.00 o   0.57173
   0 -16  -5     1161.20      988.00    494.00 o   0.56035
   1 -16  -5      498.58      790.00    889.00 o   0.56549
  -2 -15  -5      103.21       99.00    197.00 o   0.56843
  -1 -15  -5      167.21        0.00    296.00 o   0.54010
   0 -15  -5      150.77      494.00    395.00 o   0.52818
   1 -15  -5     2459.15     3260.00   2469.00 o   0.53379
   2 -15  -5     1022.60       99.00    494.00 o   0.55639
  -2 -14  -5      684.39      395.00    494.00 o   0.53848
  -1 -14  -5      339.00      592.00    691.00 o   0.50864
   0 -14  -5    11714.97    16029.00   2177.00 o   0.49614
   2 -14  -5      828.12      592.00    790.00 o   0.52637
   3 -14  -5      160.40        0.00    296.00 o   0.56617
  -2 -13  -5     1190.55       99.00    593.00 o   0.50891
  -1 -13  -5     1220.80     1284.00   1481.00 o   0.47739
   0 -13  -5     2222.51     2272.00    790.00 o   0.46422
   1 -13  -5    20488.94    30821.00   5649.00 o   0.47094
   2 -13  -5     5974.16     8896.00   1779.00 o   0.49673
   3 -13  -5      932.34      592.00    889.00 o   0.53887
  -2 -12  -5     1030.48        0.00    592.00 o   0.47979
  -1 -12  -5     5154.44     6226.00   1482.00 o   0.44640
   0 -12  -5     9796.93     9198.00   2176.00 o   0.43247
   1 -12  -5     6657.17    11862.00   1779.00 o   0.43986
   2 -12  -5     6110.17     6721.00   2471.00 o   0.46754
   3 -12  -5     4138.11     3755.00    790.00 o   0.51225
   4 -12  -5     1697.56     1383.00    494.00 o   0.56999
  -2 -11  -5     2765.59     2371.00    889.00 o   0.45120
  -1 -11  -5     3211.55     4446.00    988.00 o   0.41572
   0 -11  -5    16067.36    14359.00   1882.00 o   0.40093
   1 -11  -5     7045.19    11369.00   4350.00 o   0.40908
   2 -11  -5      544.96       99.00    395.00 o   0.43890
   3 -11  -5     3155.51     2964.00   2075.00 o   0.48641
  -2 -10  -5    24122.41    27471.00   6446.00 o   0.42326
  -1 -10  -5     3307.84     2865.00    889.00 o   0.38543
   0 -10  -5     8563.10    10285.00   1483.00 o   0.36964
   1 -10  -5    10981.59    10983.00   2968.00 o   0.37868
   2 -10  -5     3410.20     3557.00   1383.00 o   0.41091
   3 -10  -5    13861.23    13362.00   4256.00 o   0.46149
  -2  -9  -5     7262.70     4844.00   2768.00 o   0.39611
  -1  -9  -5     3497.84     4940.00    692.00 o   0.35562
   0  -9  -5    16123.30    16542.00   2278.00 o   0.33868
   1  -9  -5     3420.17     3656.00    988.00 o   0.34876
   2  -9  -5    19746.40    21010.00   2676.00 o   0.38372
   3  -9  -5     5074.58     4447.00   1976.00 o   0.43764
  -2  -8  -5    15812.59    16539.00   4358.00 o   0.36991
  -1  -8  -5     2544.71     3457.00    395.00 o   0.32642
   0  -8  -5    21535.01    27179.00   1587.00 o   0.30815
   1  -8  -5    15718.58    25460.00   1981.00 o   0.31944
   3  -8  -5    15306.02    20595.00   3168.00 o   0.41504
  -3  -7  -5     7577.05     9887.00   2076.00 o   0.40956
  -2  -7  -5    32121.01    27628.00   3677.00 o   0.34487
  -1  -7  -5    30718.64    48412.00   2783.00 o   0.29803
   0  -7  -5    86209.97    92972.00   4936.00 o   0.27819
   1  -7  -5    14506.57    11788.00    892.00 o   0.29092
   2  -7  -5    23538.14    18852.00   1389.00 o   0.33251
  -3  -6  -5      892.65     1580.00    889.00 o   0.38970
  -2  -6  -5    17327.04    18828.00   3072.00 o   0.32129
  -1  -6  -5    54197.25    52612.00   2901.00 o   0.27069
   0  -6  -5    41115.39    43005.00   2494.00 o   0.24900
   1  -6  -5    42278.47    37113.00   2295.00 o   0.26346
   2  -6  -5    30236.05    23356.00   1391.00 o   0.30903
   3  -6  -5    17468.68    18823.00   3071.00 o   0.37453
  -2  -5  -5     2933.80     3260.00   1383.00 o   0.29949
  -1  -5  -5    10798.79    15446.00    792.00 o   0.24475
   0  -5  -5    11126.45    15551.00   1585.00 o   0.22089
   1  -5  -5    77399.58    74071.00   3326.00 o   0.23740
   2  -5  -5    69078.46    59380.00   2909.00 o   0.28742
   3  -5  -5     5052.30     5337.00   1087.00 o   0.35714
  -2  -4  -5     7044.78     7417.00   1187.00 o   0.27990
  -1  -4  -5     3950.01     3954.00    395.00 o   0.22071
   0  -4  -5   419352.53   449800.00  28822.00 o   0.19432
   1  -4  -5    44120.09    38806.00   1200.00 o   0.21329
   2  -4  -5     4773.10     5733.00    494.00 o   0.26815
   3  -4  -5     3862.42     4051.00    494.00 o   0.34205
   5  -4  -5     3498.30     4940.00   1778.00 o   0.51306
  -2  -3  -5    32044.37    27465.00   3184.00 o   0.26301
  -1  -3  -5   152436.02   129713.00   4651.00 o   0.19925
   0  -3  -5    45510.46    57403.00   4315.00 o   0.17004
   1  -3  -5    32203.40    34314.00   2993.00 o   0.19185
   2  -3  -5    37170.62    37079.00   1894.00 o   0.25175
   3  -3  -5     9889.55     8014.00    594.00 o   0.32960
  -2  -2  -5   108558.59   113135.00   8117.00 o   0.24936
  -1  -2  -5   122943.38    98606.00   4627.00 o   0.18130
   0  -2  -5   180699.22   152165.00   7301.00 o   0.14914
   1  -2  -5    38114.45    36024.00   1201.00 o   0.17406
   2  -2  -5    33287.57    35759.00   1195.00 o   0.23882
   3  -2  -5    24368.06    22528.00   1687.00 o   0.32008
  -2  -1  -5   137372.19   138830.00  12379.00 o   0.23952
  -1  -1  -5   164687.44   141888.00   4496.00 o   0.16799
   0  -1  -5   286989.63   239607.98   9766.00 o   0.13325
   1  -1  -5    37692.28    35750.00   1903.00 o   0.16115
   2  -1  -5    19661.21    16479.00   1291.00 o   0.22993
   3  -1  -5     5527.31     4745.00    494.00 o   0.31376
  -2   0  -5    49840.83    41428.00   5304.00 o   0.23396
  -1   0  -5   136084.44   151399.00   5292.00 o   0.16047
   0   0  -5   404793.13   750176.00  57652.00 o   0.12428
   1   0  -5   199620.28   243869.00  13182.00 o   0.15434
   2   0  -5    24667.03    44939.00   6562.00 o   0.22557
   3   0  -5    25711.01    20949.00    894.00 o   0.31084
   4   0  -5     1944.61     3457.00   1383.00 o   0.40130
  -2   1  -5    51759.83    35345.00   3004.00 o   0.23299
  -1   1  -5   263204.88   247531.00  12458.00 o   0.15956
   0   1  -5    44523.50    37729.00   1211.00 o   0.12376
   1   1  -5      436.42      296.00    197.00 o   0.15445
   2   1  -5    28347.00    31250.00   1294.00 o   0.22599
   3   1  -5    16238.11    17735.00   1982.00 o   0.31141
   4   1  -5     6825.27     8106.00   1977.00 o   0.40194
  -3   2  -5     1422.91     5037.00    988.00 o   0.32149
  -2   2  -5     1579.99     1679.00    790.00 o   0.23667
  -1   2  -5    62801.94    47076.00   1515.00 o   0.16538
   0   2  -5    54856.07    50405.00   2632.00 o   0.13178
   1   2  -5    71782.30    51107.00   1825.00 o   0.16145
   3   2  -5     3780.80     3557.00    692.00 o   0.31545
   4   2  -5     6237.60     8204.00   2175.00 o   0.40528
  -3   3  -5    10030.19     9597.00   1088.00 o   0.32727
  -2   3  -5     7306.85    10189.00    594.00 o   0.24479
  -1   3  -5    22608.08    27068.00   1393.00 o   0.17725
   0   3  -5    90253.37   112531.01   8396.00 o   0.14696
   1   3  -5   144450.41   113956.99   5288.00 o   0.17452
   2   3  -5     3794.41     4942.00    593.00 o   0.24083
   3   3  -5    25100.42    39010.00   8139.00 o   0.32284
  -2   4  -5    18495.18    16068.00    893.00 o   0.25692
  -1   4  -5    86822.16    70917.00   1826.00 o   0.19408
   0   4  -5   129666.77   126007.98   4962.00 o   0.16736
   1   4  -5    55816.93    39401.00   1206.00 o   0.19243
   2   4  -5   196643.56   185697.00   7250.00 o   0.25443
   4   4  -5      148.86        0.00    395.00 o   0.41974
   5   4  -5     1491.94     1481.00   1580.00 o   0.50984
  -3   5  -5      341.44      197.00    296.00 o   0.34805
  -2   5  -5     8314.33     6727.00    297.00 o   0.27254
  -1   5  -5     8046.35     8313.00    594.00 o   0.21470
   0   5  -5    69073.19    88921.00   5854.00 o   0.19131
   1   5  -5   120413.07   156043.00   7051.00 o   0.21397
   2   5  -5    97814.18    88724.00   3436.00 o   0.27138
   3   5  -5    11321.95    12963.00   1979.00 o   0.34669
   4   5  -5      341.31     1481.00   1086.00 o   0.43060
  -3   6  -5      692.73        0.00    395.00 o   0.36253
  -2   6  -5    16027.50    11891.00    595.00 o   0.29108
  -1   6  -5    27777.53    29043.00   1094.00 o   0.23813
   0   6  -5    58011.28    47679.00   2008.00 o   0.21765
   1   6  -5    75056.45    63752.00   2820.00 o   0.23815
   2   6  -5    30340.57    24854.00   1193.00 o   0.29110
   3   6  -5     1583.27     1679.00    988.00 o   0.36256
   4   6  -5     3068.30     5038.00   1778.00 o   0.44366
  -3   7  -5     7857.89     4351.00   1384.00 o   0.37933
  -2   7  -5     3761.61     3854.00    296.00 o   0.31201
  -1   7  -5    45702.26    32949.00   1897.00 o   0.26362
   0   7  -5    21945.14    31180.00   2085.00 o   0.24560
   1   7  -5    27311.71    20079.00    895.00 o   0.26425
   2   7  -5    17571.41    15857.00    892.00 o   0.31307
  -3   8  -5     2577.16       99.00   1679.00 o   0.39817
  -2   8  -5      600.40      494.00    197.00 o   0.33490
  -1   8  -5      191.48      296.00    197.00 o   0.29063
   0   8  -5    18031.32    28855.00   1190.00 o   0.27468
   1   8  -5     2436.18     2964.00    494.00 o   0.29175
   2   8  -5    20938.03    17550.00   1586.00 o   0.33685
  -3   9  -5    24637.79    15571.00   2975.00 o   0.41877
  -2   9  -5     2577.09     2469.00    691.00 o   0.35937
  -1   9  -5    40209.86    41326.00   2489.00 o   0.31877
   0   9  -5     4728.54     3756.00    297.00 o   0.30457
   1   9  -5    21399.47    24499.00   1091.00 o   0.32030
   2   9  -5    11872.17    11381.00    990.00 o   0.36208
  -3  10  -5     1267.66      198.00    691.00 o   0.44088
  -2  10  -5    19088.43    20809.00   1883.00 o   0.38512
  -1  10  -5    10821.59    15535.00   1583.00 o   0.34777
   0  10  -5     9082.27    10881.00    791.00 o   0.33504
   1  10  -5    11330.64     8807.00   1484.00 o   0.34963
   2  10  -5      180.09      395.00    296.00 o   0.38847
  -2  11  -5    19840.47    18928.00   1883.00 o   0.41190
  -1  11  -5    33619.46    34781.00   3776.00 o   0.37743
   0  11  -5    16976.56    13472.00   1882.00 o   0.36595
   1  11  -5     8922.39     9198.00   1681.00 o   0.37957
   2  11  -5     7302.94     4449.00    692.00 o   0.41582
  -3  12  -5    12958.06     8709.00   2573.00 o   0.48880
  -2  12  -5     5794.44     4448.00   1680.00 o   0.43954
  -1  12  -5     2387.77     2173.00    889.00 o   0.40760
   0  12  -5     6303.86     6919.00   1680.00 o   0.39721
   1  12  -5    37870.05    30525.00   4872.00 o   0.40998
   2  12  -5      582.23     1284.00    592.00 o   0.44393
   4  12  -5     1349.42       99.00    395.00 o   0.55777
  -3  13  -5      204.40        0.00    197.00 o   0.51427
  -2  13  -5     4663.29     5237.00   1779.00 o   0.46787
  -1  13  -5     3815.43     4347.00   1087.00 o   0.43819
   0  13  -5     5053.95     7214.00   1285.00 o   0.42872
   1  13  -5     7399.95     3955.00   2867.00 o   0.44077
   3  13  -5       69.52        0.00    296.00 o   0.52083
  -3  14  -5     1157.96      593.00    296.00 o   0.54055
  -2  14  -5     4555.74     3458.00   1482.00 o   0.49678
  -1  14  -5    13249.85    12767.00   2177.00 o   0.46910
   0  14  -5    11352.94    12169.00   1880.00 o   0.46045
   1  14  -5     2387.63     2173.00    691.00 o   0.47186
   2  14  -5     2606.05     1976.00    988.00 o   0.50196
  -3  15  -5      945.52      494.00    197.00 o   0.56754
  -2  15  -5     4808.69     5929.00   2273.00 o   0.52617
  -1  15  -5     4820.65     6325.00   1779.00 o   0.50029
   0  15  -5      909.18        0.00   1185.00 o   0.49234
   1  15  -5      322.64      197.00    494.00 o   0.50319
   2  15  -5       52.88       99.00    494.00 o   0.53167
  -2  16  -5     2575.57     2074.00    988.00 o   0.55597
  -1  16  -5     1991.31     1383.00    889.00 o   0.53169
   0  16  -5      192.44      592.00    592.00 o   0.52438
   1  16  -5      275.01        0.00    296.00 o   0.53472
  -1  17  -5      786.27      592.00    395.00 o   0.56328
   0  17  -5      656.73      691.00    592.00 o   0.55653
   1  17  -5     2432.22     1482.00   1284.00 o   0.56643
  -1 -16  -4       21.44      395.00    395.00 o   0.56322
   0 -16  -4      771.69      889.00    395.00 o   0.55184
   1 -16  -4     1325.18      988.00    494.00 o   0.55724
  -1 -15  -4      808.79        0.00    395.00 o   0.53131
   0 -15  -4      430.30      395.00    296.00 o   0.51939
   1 -15  -4     1473.84     1383.00    691.00 o   0.52527
   2 -15  -4      102.29        0.00    197.00 o   0.54840
  -2 -14  -4      545.35        0.00    494.00 o   0.52972
  -1 -14  -4     7561.88     7020.00   1879.00 o   0.49955
   0 -14  -4    14226.92    15046.00   2079.00 o   0.48701
   1 -14  -4    11405.38    15830.00   2473.00 o   0.49344
   2 -14  -4     3610.01     3952.00   1284.00 o   0.51815
   3 -14  -4        1.04        0.00    296.00 o   0.55871
  -2 -13  -4      164.05       99.00    691.00 o   0.49987
  -1 -13  -4      430.92      494.00    395.00 o   0.46795
   0 -13  -4     3490.76     4544.00   1482.00 o   0.45472
   1 -13  -4     5343.75     8203.00   2471.00 o   0.46178
   2 -13  -4     1109.69     1086.00    988.00 o   0.48826
   3 -13  -4     3549.22     3458.00   1482.00 o   0.53126
  -2 -12  -4     1923.10     1383.00    889.00 o   0.47045
  -1 -12  -4     2553.03     3062.00    790.00 o   0.43657
   0 -12  -4    42351.04    47963.00  11742.00 o   0.42255
   1 -12  -4     1642.89     3555.00    988.00 o   0.43033
   2 -12  -4     6112.78     7808.00   1977.00 o   0.45880
   3 -12  -4     2388.85     1679.00    889.00 o   0.50447
  -2 -11  -4     9540.75     9791.00   3956.00 o   0.44154
  -1 -11  -4    15424.93    14655.00   1584.00 o   0.40545
   0 -11  -4    11423.30    10785.00   1682.00 o   0.39051
   1 -11  -4    22309.57    29346.00   3272.00 o   0.39912
   2 -11  -4     7215.03     6228.00   1681.00 o   0.42985
   3 -11  -4     6649.65     8402.00   1977.00 o   0.47847
  -2 -10  -4     6465.15     6524.00   1878.00 o   0.41324
  -1 -10  -4    11006.29     6134.00   1583.00 o   0.37465
   0 -10  -4    39245.89    59701.00   5373.00 o   0.35866
   1 -10  -4    27181.26    23822.00   4864.00 o   0.36823
   2 -10  -4     5878.11     6919.00   1285.00 o   0.40154
   3 -10  -4     9916.63    10287.00   2473.00 o   0.45338
  -2  -9  -4     2090.16     2173.00   1185.00 o   0.38570
  -1  -9  -4     7398.27     7020.00    494.00 o   0.34426
   0  -9  -4     8765.08     8803.00    890.00 o   0.32703
   1  -9  -4     8709.24     8902.00   1484.00 o   0.33774
   2  -9  -4    15303.67    15052.00   1782.00 o   0.37399
   3  -9  -4     8666.69     7318.00   1187.00 o   0.42936
  -2  -8  -4     9580.87    10288.00   2275.00 o   0.35907
  -1  -8  -4    27591.46    19864.00   1093.00 o   0.31440
   0  -8  -4    30819.37    38674.00   2287.00 o   0.29571
   1  -8  -4     5527.86     4943.00    593.00 o   0.30778
   2  -8  -4    36733.70    34715.00   2188.00 o   0.34740
   3  -8  -4     3468.61     2470.00   1482.00 o   0.40661
  -2  -7  -4     3784.13     4150.00   1285.00 o   0.33360
  -1  -7  -4    28556.95    38561.00   1789.00 o   0.28524
   0  -7  -4    58525.07    61292.00   3305.00 o   0.26480
   1  -7  -4    21644.21    22429.00   1092.00 o   0.27850
   2  -7  -4    27239.28    24727.00   1192.00 o   0.32200
   3  -7  -4     8154.81     8307.00   2670.00 o   0.38534
  -3  -6  -4      522.43      197.00    296.00 o   0.37982
  -2  -6  -4    14084.35    10696.00   1585.00 o   0.30954
  -1  -6  -4     8989.86     7619.00    396.00 o   0.25701
   0  -6  -4   151285.41   133557.00   6267.00 o   0.23447
   1  -6  -4    41245.50    38317.00   1896.00 o   0.25016
   2  -6  -4    15777.38    16051.00   1189.00 o   0.29810
   3  -6  -4     9736.41    11871.00   1879.00 o   0.36582
  -2  -5  -4    13158.46    15250.00   2377.00 o   0.28728
  -1  -5  -4    10534.08    10595.00    990.00 o   0.23007
   1  -5  -4   119437.44   141437.00   5613.00 o   0.22310
   2  -5  -4    18991.35    19835.00    793.00 o   0.27608
   3  -5  -4     3079.51     3260.00    395.00 o   0.34835
  -2  -4  -4     3796.73     4249.00    791.00 o   0.26725
  -1  -4  -4   118556.45   109431.99   4500.00 o   0.20490
   0  -4  -4    81397.45    69031.00   3553.00 o   0.17671
   1  -4  -4   130159.11   101296.00   3390.00 o   0.19786
   2  -4  -4   148638.17   172443.00  11366.00 o   0.25643
   3  -4  -4     3559.77     3063.00    494.00 o   0.33323
  -2  -3  -4     9349.54    11183.00   1781.00 o   0.24999
  -1  -3  -4    32822.31    31945.00   1298.00 o   0.18226
   0  -3  -4   125859.39   123796.00   8398.00 o   0.15040
   1  -3  -4    48750.84    58152.00   6227.00 o   0.17523
   2  -3  -4     4713.38     4547.00    692.00 o   0.23974
   3  -3  -4    34373.67    40479.00   2586.00 o   0.32081
  -2  -2  -4    19939.26    15783.00   2085.00 o   0.23611
  -1  -2  -4    43000.87    37021.00   1605.00 o   0.16319
   0  -2  -4   191149.84   153768.00   4939.00 o   0.12726
   1  -2  -4    30132.86    20579.00    699.00 o   0.15634
   2  -2  -4     1949.61     1976.00    296.00 o   0.22665
   3  -2  -4    11719.72    10888.00    594.00 o   0.31142
  -2  -1  -4    15752.91    18445.00   2777.00 o   0.22623
  -1  -1  -4   496774.47   480119.00  26152.00 o   0.14908
   0  -1  -4    15352.49    28478.00   2290.00 o   0.10932
   1  -1  -4   108069.19   136857.00   5780.00 o   0.14268
   2  -1  -4    47319.86    40632.00   1301.00 o   0.21783
   3  -1  -4    19985.79    15470.00   1587.00 o   0.30532
  -2   0  -4    11715.98    12878.00   1288.00 o   0.22089
  -1   0  -4   956770.44  1470794.88 109244.99 o   0.14141
   2   0  -4     2309.04     2865.00    395.00 o   0.21379
   3   0  -4    42291.86    33585.00   2790.00 o   0.30272
   4   0  -4      138.58       99.00    494.00 o   0.39529
  -3   1  -4     7870.51     6725.00    989.00 o   0.30967
  -2   1  -4    25577.70    27252.00   1691.00 o   0.22042
  -1   1  -4   859531.94   835938.94  38489.00 o   0.14125
   1   1  -4   103519.23   107524.00   5779.00 o   0.13686
   2   1  -4    16272.25     8333.00    595.00 o   0.21481
   3   1  -4    23075.79    23618.00   4069.00 o   0.30370
   4   1  -4     5273.48     7511.00   1977.00 o   0.39625
  -3   2  -4    35675.44    43081.00   4079.00 o   0.31258
  -2   2  -4    55323.12    48329.00   2306.00 o   0.22484
   0   2  -4    49466.36    45111.00   3041.00 o   0.11088
   1   2  -4    33647.88    23231.00    701.00 o   0.14556
   2   2  -4    29803.65    27085.00    996.00 o   0.22082
   3   2  -4    11508.60    11383.00   1188.00 o   0.30824
  -4   3  -4       82.86       99.00    197.00 o   0.40911
  -3   3  -4     6397.76     7711.00   1285.00 o   0.31890
  -2   3  -4    15581.86    13782.00    992.00 o   0.23389
  -1   3  -4   101686.45    86181.00   2664.00 o   0.16247
   0   3  -4   189017.94   140825.00   4180.00 o   0.12949
   1   3  -4     8870.20    13771.00    793.00 o   0.16069
   2   3  -4    71434.77    69354.00   5033.00 o   0.23142
   3   3  -4    24672.47    36625.00   2779.00 o   0.31619
   4   3  -4    16425.67    28424.00   3466.00 o   0.40629
  -4   4  -4     2118.49     1185.00    889.00 o   0.41639
  -3   4  -4      423.45      691.00    395.00 o   0.32843
  -1   4  -4     9804.17    10599.00    396.00 o   0.18136
   1   4  -4    81824.41    79763.00   2436.00 o   0.18066
   2   4  -4    14554.87    15955.00    694.00 o   0.24604
   3   4  -4     4097.16     6126.00    988.00 o   0.32728
  -4   5  -4      477.43      197.00    494.00 o   0.42611
  -3   5  -4     7088.07     6229.00   1088.00 o   0.34091
  -2   5  -4    11913.55    10002.00    495.00 o   0.26372
  -1   5  -4    50403.53    50832.00   3409.00 o   0.20387
   0   5  -4   140759.91   171298.00   7655.00 o   0.17960
   1   5  -4    44769.32    51241.00   2102.00 o   0.20404
   2   5  -4   149052.45   126568.01   5218.00 o   0.26399
   3   5  -4    21737.78    23304.00   3372.00 o   0.34122
   4   5  -4     4404.19     5336.00   1779.00 o   0.42644
  -4   6  -4      365.88      592.00    592.00 o   0.43811
  -3   6  -4     3449.94     3656.00   1186.00 o   0.35602
  -2   6  -4    13156.80    14855.00    792.00 o   0.28327
  -1   6  -4    13216.67    12089.00    396.00 o   0.22895
   0   6  -4    27576.72    27278.00   1394.00 o   0.20802
   1   6  -4     2179.87     3754.00    395.00 o   0.22980
   2   6  -4     1735.59     1778.00    198.00 o   0.28465
   3   6  -4    13338.31    13958.00   2178.00 o   0.35767
   4   6  -4      437.49      592.00    889.00 o   0.43990
  -4   7  -4       19.65       99.00    296.00 o   0.45220
  -3   7  -4      218.61       99.00    494.00 o   0.37344
  -2   7  -4    19736.85    20823.00    892.00 o   0.30515
  -1   7  -4    25641.11    24444.00   1987.00 o   0.25583
   0   7  -4    35779.75    43858.00   1894.00 o   0.23763
   1   7  -4    90141.09    83092.00   3130.00 o   0.25723
   2   7  -4      101.58       99.00     99.00 o   0.30748
  -4   8  -4     8531.69     4549.00   1582.00 o   0.46821
  -3   8  -4     9288.77     6923.00   2275.00 o   0.39287
  -2   8  -4    29245.70    32185.00   1689.00 o   0.32889
  -1   8  -4      551.69     1580.00    494.00 o   0.28401
   0   8  -4    37861.14    40952.00   2391.00 o   0.26803
   1   8  -4     3999.58     6918.00    988.00 o   0.28583
   2   8  -4    18488.79    17741.00   1685.00 o   0.33203
  -4   9  -4      408.80      296.00    296.00 o   0.48593
  -3   9  -4     1248.36        0.00    988.00 o   0.41403
  -2   9  -4    17626.11    19023.00   2279.00 o   0.35411
  -1   9  -4    19914.18    20823.00    992.00 o   0.31314
   0   9  -4     8207.45     8210.00    692.00 o   0.29899
   1   9  -4    10435.79    13161.00    990.00 o   0.31530
   2   9  -4    13676.71    14751.00    990.00 o   0.35794
  -3  10  -4    15527.37     9208.00   3168.00 o   0.43666
  -2  10  -4     3348.39     4545.00    988.00 o   0.38054
  -1  10  -4    11091.33    17615.00   2177.00 o   0.34297
   0  10  -4    13519.07    18217.00   1089.00 o   0.33035
   1  10  -4     7553.48     6230.00    791.00 o   0.34542
   2  10  -4     1789.31      889.00    296.00 o   0.38494
  -4  11  -4     1292.15      198.00    691.00 o   0.52582
  -2  11  -4    15975.67    17825.00   2080.00 o   0.40792
  -1  11  -4     3116.11     3458.00    988.00 o   0.37334
   0  11  -4      105.37      296.00    592.00 o   0.36200
   1  11  -4     3382.82     3952.00    988.00 o   0.37602
   2  11  -4    12068.85     9104.00    990.00 o   0.41281
  -4  12  -4     1053.69      494.00    395.00 o   0.54766
  -3  12  -4     4081.23     3063.00    692.00 o   0.48550
  -2  12  -4      830.44      494.00    592.00 o   0.43609
  -1  12  -4     3338.89     1778.00   2075.00 o   0.40412
   0  12  -4      545.16     2271.00   2370.00 o   0.39388
   1  12  -4    12586.95    14251.00   1979.00 o   0.40699
  -4  13  -4      163.64      197.00    197.00 o   0.57058
  -3  13  -4     1658.19      790.00    494.00 o   0.51137
  -2  13  -4    15648.01    14753.00   2574.00 o   0.46489
  -1  13  -4     3613.79     1680.00    692.00 o   0.43523
   0  13  -4      754.16      790.00   1284.00 o   0.42592
   1  13  -4     4950.44     5732.00    988.00 o   0.43827
  -2  14  -4     5224.43     5435.00   1977.00 o   0.49422
  -1  14  -4     5048.94     6819.00   1680.00 o   0.46660
   0  14  -4      655.87      494.00    592.00 o   0.45811
   1  14  -4     1269.29      988.00    593.00 o   0.46978
  -3  15  -4      361.46      197.00    197.00 o   0.56535
  -2  15  -4     1060.87      889.00    494.00 o   0.52399
  -1  15  -4      971.35     1185.00    889.00 o   0.49819
   0  15  -4     4207.03     6422.00   2174.00 o   0.49041
   1  15  -4      983.95        0.00    691.00 o   0.50149
   2  15  -4      574.98      296.00    395.00 o   0.53024
  -1  16  -4     1420.13      593.00    790.00 o   0.52995
   0  16  -4      460.48     1086.00    691.00 o   0.52279
   1  16  -4      776.63     1185.00    790.00 o   0.53335
  -1  17  -4      778.59      889.00    494.00 o   0.56185
   0  17  -4      205.50      395.00    691.00 o   0.55525
   1  17  -4      961.66      790.00    494.00 o   0.56535
  -1 -16  -3      447.49      395.00    395.00 o   0.55570
   0 -16  -3      306.25       99.00    395.00 o   0.54433
   1 -16  -3      567.58      889.00    592.00 o   0.54998
   2 -16  -3      638.99      691.00    494.00 o   0.57214
  -1 -15  -3      770.73      494.00    494.00 o   0.52356
   1 -15  -3     3325.20     4248.00   1087.00 o   0.51780
   2 -15  -3     1201.42      889.00    691.00 o   0.54143
  -1 -14  -3     1732.11     1383.00    889.00 o   0.49154
   0 -14  -3     3742.38     4446.00    988.00 o   0.47900
   1 -14  -3     2323.04     3062.00    988.00 o   0.48574
   2 -14  -3     2021.92     2765.00    790.00 o   0.51101
   3 -14  -3      474.85      494.00    296.00 o   0.55226
  -1 -13  -3     1433.14     2666.00    593.00 o   0.45967
   1 -13  -3     1845.49     1877.00    889.00 o   0.45381
   2 -13  -3     4430.76     6620.00   1482.00 o   0.48092
   3 -13  -3      153.59      296.00    296.00 o   0.52471
  -2 -12  -3     1132.98      296.00    988.00 o   0.46226
  -1 -12  -3     1055.78      987.00    592.00 o   0.42796
   0 -12  -3      377.83      296.00    395.00 o   0.41388
   1 -12  -3    32139.30    30591.00   3278.00 o   0.42205
   2 -12  -3     7334.39    10480.00   2274.00 o   0.45125
   3 -12  -3     1163.15     1284.00    593.00 o   0.49781
   4 -12  -3      842.45      691.00    395.00 o   0.55740
  -2 -11  -3      173.76      197.00    296.00 o   0.43309
  -1 -11  -3     5906.73     5436.00    988.00 o   0.39647
   0 -11  -3    53021.33    57849.00   5186.00 o   0.38144
   1 -11  -3    13869.69    17423.00   2772.00 o   0.39049
   2 -11  -3      818.94     1777.00    790.00 o   0.42208
   3 -11  -3    14347.84    14354.00   3366.00 o   0.47170
  -2 -10  -3    11689.38     9202.00   2276.00 o   0.40450
  -1 -10  -3    12116.02     9699.00   1188.00 o   0.36525
   1 -10  -3    10133.94     6826.00   1385.00 o   0.35920
   2 -10  -3     9597.69    10781.00   1978.00 o   0.39351
   3 -10  -3     5700.51     6227.00   1285.00 o   0.44650
  -2  -9  -3    11079.78    12764.00   2474.00 o   0.37664
  -1  -9  -3     7258.23     6823.00    593.00 o   0.33437
   0  -9  -3      180.29       99.00     99.00 o   0.31691
   1  -9  -3     7422.68     8405.00   1384.00 o   0.32824
   2  -9  -3    12272.08    12866.00   1386.00 o   0.36570
   3  -9  -3     3400.84     2470.00    790.00 o   0.42238
  -2  -8  -3    12961.36    15937.00   2376.00 o   0.34967
  -1  -8  -3    82408.26    79010.00   3719.00 o   0.30394
   0  -8  -3    12053.74    14653.00    792.00 o   0.28491
   2  -8  -3    11453.39    16132.00   2375.00 o   0.33882
   3  -8  -3    12554.11    13063.00   1484.00 o   0.39954
  -2  -7  -3    12447.90     9800.00   1782.00 o   0.32383
  -1  -7  -3    51971.59    76268.00   5498.00 o   0.27411
   0  -7  -3    93205.04   127140.00   7176.00 o   0.25316
   1  -7  -3    44397.26    46507.00   1996.00 o   0.26781
   2  -7  -3    29719.31    31700.00   1491.00 o   0.31311
   3  -7  -3     1858.76     1481.00    494.00 o   0.37820
  -2  -6  -3    12173.64    12375.00   1485.00 o   0.29941
  -1  -6  -3    22623.30    16884.00    695.00 o   0.24510
   0  -6  -3    31949.76    34272.00   3985.00 o   0.22179
   1  -6  -3    67379.63    85726.00   5628.00 o   0.23871
   2  -6  -3    20333.65    27874.00   2381.00 o   0.28889
   3  -6  -3    22843.86    23010.00   2678.00 o   0.35863
  -2  -5  -3     9668.15     9500.00   1484.00 o   0.27677
  -1  -5  -3    13948.61    11499.00    496.00 o   0.21724
   0  -5  -3    80025.68    99857.00   4355.00 o   0.19096
   1  -5  -3   138514.81   181850.00   8116.00 o   0.21077
   2  -5  -3   166061.47   158967.00   8215.00 o   0.26657
   3  -5  -3     2732.60     2766.00    296.00 o   0.34114
  -2  -4  -3     6853.14     6033.00    989.00 o   0.25639
  -1  -4  -3    20955.35    18489.00    696.00 o   0.19103
   0  -4  -3   186219.33   145124.00   5488.00 o   0.16102
   1  -4  -3    41779.11    38545.00   2203.00 o   0.18451
   2  -4  -3    87139.24    86522.00   3937.00 o   0.24666
   3  -4  -3    20590.21    17552.00   1487.00 o   0.32607
  -2  -3  -3     1740.60     2469.00    889.00 o   0.23886
  -1  -3  -3    33397.67    22988.00    900.00 o   0.16724
   0  -3  -3    47230.41    67380.00   6355.00 o   0.13253
   1  -3  -3    32256.34    39280.00   1799.00 o   0.16076
   2  -3  -3    51457.44    45262.00   2604.00 o   0.22979
   3  -3  -3    15802.90    15652.00   1189.00 o   0.31376
  -2  -2  -3     9643.22    11088.00   2871.00 o   0.22483
  -1  -2  -3   111714.98    87254.00   3201.00 o   0.14706
   0  -2  -3    31195.68    51635.00   2110.00 o   0.10669
   1  -2  -3    12986.70     8737.00    496.00 o   0.14079
   2  -2  -3    31631.93    34379.00   1196.00 o   0.21667
   3  -2  -3    10244.56     8708.00    495.00 o   0.30454
  -1  -1  -3  1665485.75  1838510.00 119578.00 o   0.13215
   1  -1  -3     4731.73     3166.00    297.00 o   0.12642
   2  -1  -3    26130.70    27865.00   1393.00 o   0.20800
  -2   0  -3     2643.42     2174.00    692.00 o   0.20995
   1   0  -3   191891.59   132050.00   3455.00 o   0.11968
   3   0  -3    11212.74    10195.00   2079.00 o   0.29647
  -3   1  -3    67498.69    68142.00   6013.00 o   0.30205
  -2   1  -3    35014.09    34717.00   5088.00 o   0.21004
  -1   1  -3  1761574.00  2345882.00 219311.02 o   0.12521
   1   1  -3    10523.84    22429.00   1985.00 o   0.12183
   2   1  -3    62037.82    62571.00   2113.00 o   0.20603
   3   1  -3    11643.48    14948.00   1683.00 o   0.29788
  -3   2  -3    49252.70    52395.00   5689.00 o   0.30544
  -2   2  -3    99955.66    76803.00   4572.00 o   0.21525
  -1   2  -3   495418.16   610288.94  60065.00 o   0.13436
   1   2  -3    72479.69    50882.00   1530.00 o   0.13245
   2   2  -3    33947.43    32610.00   1396.00 o   0.21286
   3   2  -3     5996.75     5734.00    692.00 o   0.30291
  -4   3  -3     7513.10     8997.00   1582.00 o   0.40374
  -3   3  -3    10665.16     7719.00   1781.00 o   0.31229
  -2   3  -3    13395.38    14965.00    991.00 o   0.22523
  -1   3  -3    96632.70    80103.00   2359.00 o   0.15037
   1   3  -3   221573.69   265262.00  15566.00 o   0.14974
   2   3  -3    50729.16    35051.00   1102.00 o   0.22439
   3   3  -3    17343.71    20812.00   3171.00 o   0.31138
  -4   4  -3     3110.03     2371.00    692.00 o   0.41141
  -3   4  -3    27224.17    34159.00   5263.00 o   0.32240
  -1   4  -3    75666.31    78479.00   2231.00 o   0.17131
   0   4  -3    55589.35    59231.00   3032.00 o   0.14168
   1   4  -3    19115.42    18987.00    596.00 o   0.17170
   2   4  -3    23014.39    27517.00    993.00 o   0.23994
   3   4  -3    20604.98    36392.00   2776.00 o   0.32302
  -4   5  -3     4570.39     3557.00   1087.00 o   0.42154
  -2   5  -3    21736.14    23429.00    993.00 o   0.25702
  -1   5  -3    69572.81    63564.00   2724.00 o   0.19561
   1   5  -3    37990.38    47461.00   2298.00 o   0.19678
   2   5  -3    22446.35    21843.00    993.00 o   0.25879
   3   5  -3    16723.85    21895.00   3269.00 o   0.33750
   4   5  -3     5317.09     6028.00   1779.00 o   0.42369
  -4   6  -3     1209.60      790.00    889.00 o   0.43394
  -3   6  -3    12143.42    18013.00   3068.00 o   0.35115
  -2   6  -3     3916.28     4249.00    395.00 o   0.27748
  -1   6  -3   130870.96   122530.01   3787.00 o   0.22218
   0   6  -3   102106.12    81266.00   3055.00 o   0.20102
   1   6  -3   187200.03   212401.00   9763.00 o   0.22392
   2   6  -3    68618.71    59187.00   2307.00 o   0.28027
   3   6  -3    26533.45    35137.00   5955.00 o   0.35446
   4   6  -3     1393.06     5135.00   1876.00 o   0.43752
  -4   7  -3    10487.99    17015.00   3165.00 o   0.44844
  -3   7  -3     7207.25     9393.00   2175.00 o   0.36914
  -2   7  -3    22676.71    25304.00   1092.00 o   0.30018
  -1   7  -3    28346.88    24665.00   2188.00 o   0.25028
   1   7  -3    34585.23    32868.00   1892.00 o   0.25247
   2   7  -3    10159.77     6234.00    693.00 o   0.30383
  -4   8  -3      582.61     1086.00    592.00 o   0.46483
  -3   8  -3     3434.34      198.00   1383.00 o   0.38910
  -2   8  -3    29290.29    28314.00   1490.00 o   0.32466
  -1   8  -3     7129.88     6824.00    692.00 o   0.27946
   0   8  -3    19404.03    24106.00   1190.00 o   0.26357
   1   8  -3    33355.41    24577.00   1891.00 o   0.28199
   2   8  -3     7980.92     8604.00    989.00 o   0.32902
  -4   9  -3     2501.36     2667.00    691.00 o   0.48293
  -3   9  -3     1123.12       99.00    988.00 o   0.41075
  -2   9  -3     1607.90     1481.00    593.00 o   0.35054
  -1   9  -3    23130.43    23021.00   1588.00 o   0.30941
   0   9  -3    31798.92    25058.00   1094.00 o   0.29541
   1   9  -3      489.05      494.00     99.00 o   0.31222
   2   9  -3     3755.96     3952.00    395.00 o   0.35549
  -4  10  -3     9640.22     6330.00   2176.00 o   0.50255
  -3  10  -3      308.84      494.00    296.00 o   0.43383
  -2  10  -3      652.34     1284.00    691.00 o   0.37754
  -1  10  -3     3585.97     3458.00   1680.00 o   0.33993
   0  10  -3    14967.65    28028.00   1486.00 o   0.32748
   1  10  -3     6207.74     6327.00   1186.00 o   0.34296
   2  10  -3     5518.30     4448.00    593.00 o   0.38298
  -4  11  -3      145.54       99.00    296.00 o   0.52352
  -3  11  -3     2206.08     1284.00    494.00 o   0.45813
  -2  11  -3     3293.39     1877.00   1185.00 o   0.40543
  -1  11  -3     1019.62     1086.00    494.00 o   0.37087
   0  11  -3    24423.15    36509.00   3671.00 o   0.35972
   1  11  -3     4072.64     3952.00    692.00 o   0.37408
  -4  12  -3      381.91      395.00    592.00 o   0.54568
  -3  12  -3    10130.83     8408.00   1286.00 o   0.48346
  -2  12  -3     1259.11      988.00    593.00 o   0.43404
  -1  12  -3     5964.05     5634.00   1581.00 o   0.40215
   1  12  -3     3972.87     3261.00    790.00 o   0.40551
  -2  13  -3    14444.16    17027.00   3465.00 o   0.46323
  -1  13  -3    14873.71    16830.00   2376.00 o   0.43368
   0  13  -3      895.75     1284.00   2370.00 o   0.42457
   1  13  -3    11267.22     9300.00   1583.00 o   0.43717
  -3  14  -3     2860.64     1087.00    692.00 o   0.53664
  -2  14  -3       82.91        0.00    395.00 o   0.49291
  -1  14  -3     2649.97     3161.00   1383.00 o   0.46542
   0  14  -3     6290.65     5041.00   2867.00 o   0.45712
   1  14  -3     3956.21     3359.00    889.00 o   0.46902
  -3  15  -3     1342.69      691.00    395.00 o   0.56425
  -2  15  -3     5169.54     2075.00   1285.00 o   0.52299
  -1  15  -3      415.52      296.00    987.00 o   0.49733
   0  15  -3      228.21      296.00    691.00 o   0.48973
   1  15  -3       37.98       99.00    296.00 o   0.50101
  -2  16  -3      416.58      197.00    395.00 o   0.55340
  -1  16  -3      313.21        0.00    494.00 o   0.52937
   0  16  -3     1736.07     2568.00   1284.00 o   0.52239
   1  16  -3       11.65        0.00    395.00 o   0.53314
  -1  17  -3      646.22      494.00    296.00 o   0.56152
   0  17  -3      363.05      494.00    494.00 o   0.55509
   1  17  -3       45.86       99.00    197.00 o   0.56536
   0 -17  -2      336.92     1382.00    494.00 o   0.57076
  -1 -16  -2      919.41     1185.00    592.00 o   0.54920
   0 -16  -2      382.31      395.00    296.00 o   0.53787
   2 -16  -2      263.00       99.00    296.00 o   0.56634
   1 -15  -2      556.23      494.00    592.00 o   0.51144
   2 -15  -2       16.69        0.00    197.00 o   0.53552
  -1 -14  -2       82.07        0.00     99.00 o   0.48468
   0 -14  -2      361.25      296.00    494.00 o   0.47216
   1 -14  -2    16221.42    16636.00   3466.00 o   0.47920
   2 -14  -2     1469.49     2568.00    790.00 o   0.50498
   3 -14  -2      516.71      691.00    494.00 o   0.54687
  -1 -13  -2    13637.39    10492.00   1386.00 o   0.45259
   0 -13  -2    19046.33    29921.00   3270.00 o   0.43934
   1 -13  -2    16565.59    20895.00   4654.00 o   0.44707
   2 -13  -2     1350.05     1679.00    691.00 o   0.47478
   3 -13  -2     1123.94      889.00    494.00 o   0.51927
  -1 -12  -2     8090.32     6130.00   1187.00 o   0.42065
   0 -12  -2     1544.02     3259.00   1679.00 o   0.40655
   1 -12  -2    11843.89    11478.00   1880.00 o   0.41509
   2 -12  -2     7527.44     8206.00   1780.00 o   0.44497
   3 -12  -2     9551.51     8802.00   1385.00 o   0.49232
   4 -12  -2      293.26      296.00    395.00 o   0.55267
  -1 -11  -2    24422.18    22517.00   2182.00 o   0.38888
   0 -11  -2     9967.09    14047.00   2077.00 o   0.37380
   1 -11  -2     5516.41     7907.00   1483.00 o   0.38328
   2 -11  -2     3057.58     4939.00   1284.00 o   0.41565
   3 -11  -2      793.45      987.00    691.00 o   0.46617
  -1 -10  -2    11466.52    11974.00   1187.00 o   0.35733
   1 -10  -2     7439.82    10086.00   2769.00 o   0.35169
   2 -10  -2     3642.44     3359.00    790.00 o   0.38693
   3 -10  -2     6751.43     9490.00   1186.00 o   0.44093
  -2  -9  -2     4866.77     3854.00   1087.00 o   0.36903
  -1  -9  -2    22297.20    19045.00   1190.00 o   0.32608
   0  -9  -2     4235.91     3953.00    395.00 o   0.30846
   1  -9  -2     9318.19    12168.00   1088.00 o   0.32039
   2  -9  -2     7924.78     6527.00   1582.00 o   0.35894
   3  -9  -2    10848.50    10586.00   1484.00 o   0.41678
  -2  -8  -2      107.80       99.00    197.00 o   0.34183
  -1  -8  -2    14361.12    12976.00    792.00 o   0.29521
   0  -8  -2    15760.68    23686.00   1288.00 o   0.27592
   1  -8  -2     2087.19     1976.00    296.00 o   0.28948
   2  -8  -2    20690.97    26376.00   2181.00 o   0.33188
   3  -8  -2    35970.66    38073.00   6362.00 o   0.39392
  -2  -7  -2    14737.01    13074.00   1981.00 o   0.31573
   0  -7  -2    21473.61    33659.00   2979.00 o   0.24350
   1  -7  -2    43632.27    36633.00   1597.00 o   0.25908
   2  -7  -2     5665.05     4646.00    395.00 o   0.30599
   3  -7  -2    15395.95    15944.00   1584.00 o   0.37258
  -2  -6  -2    15572.46    19718.00   1784.00 o   0.29104
  -1  -6  -2    65185.32    52646.00   1909.00 o   0.23523
   0  -6  -2    43128.39    44799.00   2000.00 o   0.21127
   1  -6  -2    28387.87    15523.00    697.00 o   0.22940
   2  -6  -2     2382.53     2371.00    296.00 o   0.28159
   3  -6  -2     5444.88     5436.00    494.00 o   0.35305
  -2  -5  -2     9146.70     6630.00    792.00 o   0.26815
  -1  -5  -2    82187.47    66370.00   2226.00 o   0.20662
   0  -5  -2   133230.94   185224.00   7636.00 o   0.17933
   1  -5  -2    17970.41    23728.00   1390.00 o   0.20077
   2  -5  -2    93028.63    80107.00   3536.00 o   0.25911
   3  -5  -2    67407.51    52854.00   3103.00 o   0.33563
  -2  -4  -2     8509.45     6234.00    693.00 o   0.24756
  -1  -4  -2      621.15      691.00    198.00 o   0.17954
   0  -4  -2    93556.71    76060.00   2665.00 o   0.14786
   1  -4  -2    38663.52    39833.00   1601.00 o   0.17370
   2  -4  -2     4108.85     4547.00    395.00 o   0.23909
   3  -4  -2    19087.88    15861.00    793.00 o   0.32068
  -2  -3  -2    27577.15    28453.00   1990.00 o   0.22988
  -1  -3  -2   116426.80   106909.00   3715.00 o   0.15477
   0  -3  -2   552140.50   698028.00 117018.99 o   0.11724
   1  -3  -2   233922.58   322779.00  40873.00 o   0.14905
   2  -3  -2    67878.55    60483.00   3321.00 o   0.22219
   3  -3  -2    30851.92    22365.00   1093.00 o   0.30855
  -2  -2  -2    43338.46    30996.00   2400.00 o   0.21584
  -1  -2  -2   654795.69   772915.94  68393.00 o   0.13362
   1  -2  -2    77570.47    78382.00   3786.00 o   0.12821
   2  -2  -2    27855.37    18916.00    498.00 o   0.20917
   3  -2  -2    17046.01    28940.00   4559.00 o   0.29958
  -2  -1  -2    60837.37    48968.00   4022.00 o   0.20617
  -1  -1  -2   687756.88   660548.00  42462.00 o   0.11805
   2  -1  -2    62919.97    68351.99   2617.00 o   0.20079
  -2   0  -2     2791.80     2372.00    593.00 o   0.20151
  -1   0  -2   797186.63   798007.00  42207.00 o   0.11044
   1   0  -2   497639.50   724023.00  56701.00 o   0.10689
   2   0  -2    33258.01    47791.00   1796.00 o   0.19764
   3   0  -2     5174.24     6524.00    988.00 o   0.29220
   4   0  -2     1283.14     1580.00    889.00 o   0.38779
  -3   1  -2    71514.83    73737.00   7223.00 o   0.29633
  -2   1  -2     5630.63     3660.00    396.00 o   0.20220
  -1   1  -2   125734.35    88704.00   1894.00 o   0.11242
   1   1  -2   245440.81   237971.00  10124.00 o   0.11041
   2   1  -2    18872.98    22049.00   1192.00 o   0.19997
   3   1  -2    42805.66    47453.00   4985.00 o   0.29405
  -4   2  -2     5601.90    11070.00   1977.00 o   0.39441
  -3   2  -2    37895.77    39329.00   4082.00 o   0.30019
  -2   2  -2    13433.69    11698.00   1190.00 o   0.20819
  -1   2  -2   331428.91   285967.00   9555.00 o   0.12353
   1   2  -2    41059.29    36361.00    907.00 o   0.12302
   2   2  -2    41595.99    24194.00    600.00 o   0.20759
   3   2  -2    20546.11    21722.00   1587.00 o   0.29956
   4   2  -2      698.29     1086.00    790.00 o   0.39377
  -4   3  -2      461.54      494.00    691.00 o   0.39985
  -3   3  -2     4827.93     3657.00    988.00 o   0.30755
  -2   3  -2    62976.93    60410.00   2111.00 o   0.21905
  -1   3  -2    16388.13    12528.00    497.00 o   0.14164
   0   3  -2   185455.06   317862.00  17205.00 o   0.10401
   1   3  -2    11873.90     8534.00    298.00 o   0.14233
   2   3  -2   101612.13    85246.00   2845.00 o   0.21995
   3   3  -2    14079.27    14954.00   1585.00 o   0.30851
  -4   4  -2     1008.17     1086.00    790.00 o   0.40789
  -3   4  -2     5837.21     6722.00   1186.00 o   0.31820
  -2   4  -2    11971.85    11986.00    594.00 o   0.23410
  -1   4  -2    12456.00    11804.00    496.00 o   0.16444
   0   4  -2   149534.23   131469.00   4631.00 o   0.13402
   1   4  -2    30480.63    26257.00   1198.00 o   0.16601
   2   4  -2    11850.93     8716.00    396.00 o   0.23631
   3   4  -2    24801.81    31861.00   2481.00 o   0.32063
   4   4  -2    42899.19    64791.00   7564.00 o   0.41043
   5   4  -2     1553.14     2864.00   1284.00 o   0.50277
  -4   5  -2      294.99     1185.00    691.00 o   0.41839
  -3   5  -2    10458.40    16920.00   2375.00 o   0.33179
  -2   5  -2    42179.80    38223.00   1297.00 o   0.25259
  -1   5  -2    16362.32    23821.00    993.00 o   0.19027
   0   5  -2    44039.03    53483.00   1907.00 o   0.16517
   1   5  -2    35619.31    38352.00   1598.00 o   0.19247
   2   5  -2    79877.95    70101.00   3022.00 o   0.25590
   3   5  -2    48261.02    74687.00  10670.00 o   0.33558
  -4   6  -2    18849.42    29228.00   3864.00 o   0.43117
  -3   6  -2     3742.32     5632.00   1778.00 o   0.34800
  -2   6  -2     1866.11     1679.00    296.00 o   0.27383
  -1   6  -2    37510.17    39024.00   1497.00 o   0.21804
   0   6  -2    13809.82    13982.00    992.00 o   0.19694
   1   6  -2    23044.75    14808.00   1193.00 o   0.22070
   2   6  -2   116715.65   112290.00   7101.00 o   0.27805
   3   6  -2    14821.50    17132.00   2674.00 o   0.35298
   4   6  -2     3160.43     4939.00   2667.00 o   0.43654
  -4   7  -2     4761.75     6621.00   2569.00 o   0.44603
  -3   7  -2     5708.20     7512.00   2372.00 o   0.36647
  -2   7  -2     9840.40    12567.00    792.00 o   0.29722
  -1   7  -2    32484.56    23497.00    697.00 o   0.24711
   0   7  -2     7989.01     7619.00    594.00 o   0.22906
   1   7  -2   153953.61   156152.98   6361.00 o   0.25010
   2   7  -2    26968.65    21156.00   1192.00 o   0.30219
  -4   8  -2     9919.48    10089.00   2374.00 o   0.46278
  -3   8  -2     2282.19     3655.00   2469.00 o   0.38689
  -2   8  -2     2594.18     1976.00    296.00 o   0.32231
  -1   8  -2    12373.37     7823.00    594.00 o   0.27706
   0   8  -2    57896.90    99343.00   4807.00 o   0.26140
   1   8  -2    12956.73    15450.00    891.00 o   0.28031
   2   8  -2     3874.45     3063.00    395.00 o   0.32787
  -4   9  -2      632.98     1086.00    691.00 o   0.48120
  -3   9  -2     1437.31     1383.00    494.00 o   0.40895
  -2   9  -2    15978.37    18522.00   1585.00 o   0.34871
  -1   9  -2    14932.62    14065.00   1288.00 o   0.30764
   0   9  -2     6997.00     7614.00    593.00 o   0.29389
   1   9  -2     1706.13     1877.00    296.00 o   0.31109
  -4  10  -2     2683.19     1284.00    790.00 o   0.50113
  -3  10  -2     3958.36     4051.00    790.00 o   0.43241
  -2  10  -2    15120.73     9011.00   1683.00 o   0.37617
   0  10  -2    35431.87    45458.00   2188.00 o   0.32648
   1  10  -2     1865.12     1284.00    198.00 o   0.34229
  -4  11  -2      438.25      395.00    395.00 o   0.52239
  -3  11  -2     5787.72     4843.00    988.00 o   0.45705
  -2  11  -2    24298.67    26086.00   2876.00 o   0.40445
  -1  11  -2     6996.76     5141.00   1088.00 o   0.37006
   0  11  -2     3391.20     2470.00   1383.00 o   0.35916
   1  11  -2     7787.40     8899.00   1088.00 o   0.37380
  -4  12  -2     3101.24     1284.00    790.00 o   0.54482
  -3  12  -2     2824.88     1185.00    988.00 o   0.48269
  -2  12  -2      555.80      987.00    691.00 o   0.43340
  -1  12  -2     7922.57     7317.00   1384.00 o   0.40170
   0  12  -2    29448.05    48351.00   5461.00 o   0.39189
   1  12  -2     5971.49     4843.00    692.00 o   0.40555
   2  12  -2      453.29      889.00    790.00 o   0.44050
  -3  13  -2     2145.19     1185.00    593.00 o   0.50919
  -2  13  -2    13777.08    15144.00   2178.00 o   0.46290
  -1  13  -2    14375.04    12275.00   2277.00 o   0.43355
   0  13  -2     1502.71      988.00   2370.00 o   0.42466
   1  13  -2    13051.48     8907.00   1089.00 o   0.43748
   2  13  -2    13769.81    21182.00   3266.00 o   0.47024
  -3  14  -2     2362.25     1284.00    593.00 o   0.53640
  -2  14  -2    16472.54    19807.00   2674.00 o   0.49285
  -1  14  -2      648.25     1284.00    592.00 o   0.46556
   0  14  -2     1958.88      790.00   1679.00 o   0.45747
   1  14  -2      132.35      197.00    296.00 o   0.46957
   2  14  -2      286.36        0.00    395.00 o   0.50039
  -3  15  -2      495.95      494.00    296.00 o   0.56424
  -1  15  -2     2340.51     3260.00   1383.00 o   0.49770
   0  15  -2     5342.91     6325.00   2174.00 o   0.49031
   1  15  -2     1008.34      987.00    889.00 o   0.50177
  -2  16  -2       11.37       99.00    296.00 o   0.55378
  -1  16  -2      858.67     1185.00    592.00 o   0.52995
   0  16  -2      164.83       99.00    987.00 o   0.52317
   1  16  -2     1056.33      889.00    494.00 o   0.53408
   2  16  -2     2759.64     2470.00    692.00 o   0.56166
  -1  17  -2     1211.52      988.00    494.00 o   0.56229
   0  17  -2      114.97      296.00    296.00 o   0.55604
   1  17  -2       29.12       99.00    197.00 o   0.56646
   0 -17  -1      643.08      494.00    494.00 o   0.56548
   1 -17  -1     2085.73     3655.00    790.00 o   0.57112
  -1 -16  -1     1116.36      593.00    593.00 o   0.54375
   0 -16  -1      157.32       99.00    395.00 o   0.53250
   1 -16  -1      147.03      592.00    494.00 o   0.53863
   2 -16  -1      183.41        0.00    296.00 o   0.56158
  -1 -15  -1     1171.81      296.00    395.00 o   0.51135
   0 -15  -1     1634.22     2765.00   1284.00 o   0.49952
   1 -15  -1    14514.94    18018.00   2970.00 o   0.50621
   2 -15  -1     3003.35     3458.00    889.00 o   0.53072
   3 -15  -1      851.89      790.00    395.00 o   0.57075
  -1 -14  -1     8546.44     7614.00   1088.00 o   0.47902
   0 -14  -1    10311.72     9892.00   3066.00 o   0.46655
   1 -14  -1    20916.28    27850.00   3370.00 o   0.47387
   2 -14  -1     3677.81     3754.00   1383.00 o   0.50013
   3 -14  -1      489.88      296.00    395.00 o   0.54257
  -1 -13  -1     8311.61    10086.00   1681.00 o   0.44679
   0 -13  -1      659.62     1481.00    691.00 o   0.43358
   1 -13  -1    13906.55    11779.00   2673.00 o   0.44164
   2 -13  -1    10802.64    11080.00   2275.00 o   0.46987
   3 -13  -1     3461.53     4248.00   1284.00 o   0.51497
   4 -13  -1      416.16      296.00    296.00 o   0.57296
  -1 -12  -1     4382.59     3656.00    593.00 o   0.41469
   1 -12  -1    11589.25    11280.00   1880.00 o   0.40953
   2 -12  -1     7673.84    11963.00   2867.00 o   0.44001
   3 -12  -1     1272.83     1876.00    691.00 o   0.48804
   4 -12  -1     1159.33      494.00    395.00 o   0.54903
  -1 -11  -1    20584.55    20716.00   1685.00 o   0.38275
   0 -11  -1    21584.04    25481.00   2181.00 o   0.36768
   1 -11  -1    21644.34    23002.00   2280.00 o   0.37757
   2 -11  -1     2916.12     3655.00    889.00 o   0.41063
   3 -11  -1     1067.76     1284.00    395.00 o   0.46190
   4 -11  -1      595.72      197.00    395.00 o   0.52609
  -2 -10  -1     6230.78     3361.00    988.00 o   0.39119
  -1 -10  -1     2878.79     1778.00    692.00 o   0.35100
   0 -10  -1    11345.79    11480.00    990.00 o   0.33474
   1 -10  -1    10085.28    12565.00   1781.00 o   0.34582
   2 -10  -1     1105.57     1383.00    395.00 o   0.38184
   3 -10  -1     8318.55    10580.00   1582.00 o   0.43670
   4 -10  -1      503.11      197.00    296.00 o   0.50426
  -2  -9  -1     4347.70     3557.00    889.00 o   0.36298
  -1  -9  -1    40752.16    51886.00   2091.00 o   0.31951
   0  -9  -1     1177.02      988.00    198.00 o   0.30183
   1  -9  -1    10132.35    13358.00   1088.00 o   0.31432
   2  -9  -1    21607.27    21121.00   1884.00 o   0.35380
   3  -9  -1    11375.56    10982.00   1385.00 o   0.41259
  -2  -8  -1    26584.62    22932.00   4864.00 o   0.33564
  -1  -8  -1      162.88       99.00     99.00 o   0.28836
   0  -8  -1    36101.57    47905.00   2291.00 o   0.26894
   1  -8  -1     3585.76     4545.00    988.00 o   0.28317
   2  -8  -1     1401.56     1679.00    494.00 o   0.32669
   3  -8  -1    12963.69    13758.00   1683.00 o   0.38980
  -2  -7  -1    18185.40    14373.00   4262.00 o   0.30942
  -1  -7  -1    29931.94    30240.00   2586.00 o   0.25768
   0  -7  -1    25483.54    35589.00   1889.00 o   0.23608
   1  -7  -1    91927.97    81029.00   3940.00 o   0.25249
   2  -7  -1    33710.56    29046.00   1393.00 o   0.30075
   3  -7  -1    28216.04    26409.00   3078.00 o   0.36856
  -3  -6  -1     9978.87     9695.00   1880.00 o   0.35898
  -2  -6  -1     4781.15     3459.00   1384.00 o   0.28461
  -1  -6  -1    71749.55    67770.00   2517.00 o   0.22764
   0  -6  -1   106893.96   101240.00   3772.00 o   0.20327
   1  -6  -1   222059.80   232886.02  19809.00 o   0.22249
   2  -6  -1   115179.97   131336.00   6085.00 o   0.27634
   3  -6  -1    23897.57    20833.00   1190.00 o   0.34915
  -3  -5  -1     1179.48     1876.00    790.00 o   0.34081
  -2  -5  -1    16252.23    15564.00   2379.00 o   0.26163
   0  -5  -1    49866.68    56781.00   2613.00 o   0.17055
   1  -5  -1    93522.13    75948.00   2643.00 o   0.19346
   2  -5  -1    39630.48    39093.00   2194.00 o   0.25387
   3  -5  -1     5230.85     3756.00    297.00 o   0.33190
  -3  -4  -1    18533.94    18436.00   2181.00 o   0.32498
  -2  -4  -1     3375.51     2569.00    395.00 o   0.24098
  -1  -4  -1    63758.63    65133.00   2827.00 o   0.17091
   0  -4  -1    70004.48    79669.00   3561.00 o   0.13796
   1  -4  -1    49844.24    67468.00   2916.00 o   0.16594
   2  -4  -1     4248.89     6029.00    890.00 o   0.23392
   3  -4  -1     5927.53     9787.00   2768.00 o   0.31715
  -3  -3  -1    29369.65    33187.00   3478.00 o   0.31186
  -2  -3  -1    12449.54    19718.00   2378.00 o   0.22333
  -1  -3  -1    11180.10    11407.00    298.00 o   0.14552
   0  -3  -1   248014.28   328827.00  16671.00 o   0.10564
   1  -3  -1    12486.47    17967.00    893.00 o   0.14079
   2  -3  -1    97492.81    95213.00   3350.00 o   0.21718
   3  -3  -1     2954.40     2470.00    790.00 o   0.30528
  -3  -2  -1    38531.07    42421.00   4182.00 o   0.30179
  -2  -2  -1    10499.56    12281.00   1486.00 o   0.20943
  -1  -2  -1   312969.28   283041.00  12203.00 o   0.12378
   2  -2  -1     8632.47     5247.00    198.00 o   0.20444
   3  -2  -1     2396.14     4346.00   1284.00 o   0.29662
  -2  -1  -1   101758.08    78113.99   4583.00 o   0.20006
  -1  -1  -1    41349.21    67862.00   5251.00 o   0.10792
   2  -1  -1    89452.75    98063.00   3553.00 o   0.19648
   3  -1  -1     5447.33     4448.00    395.00 o   0.29147
  -3   0  -1     5112.93     6820.00   1384.00 o   0.29200
  -2   0  -1    54326.56    67091.00   4319.00 o   0.19587
  -1   0  -1   821804.13   675697.00  43580.00 o   0.10075
   2   0  -1    96232.40    76109.00   2645.00 o   0.19389
   3   0  -1    16062.69    17937.00   2378.00 o   0.29001
  -3   1  -1    15270.59    18131.00   1981.00 o   0.29262
  -2   1  -1   250489.36   252418.00  11696.00 o   0.19721
  -1   1  -1   302983.00   215245.00   6432.00 o   0.10410
   1   1  -1    25309.38    31453.00    801.00 o   0.10379
   2   1  -1   319269.44   336074.00  11809.00 o   0.19689
   3   1  -1     8506.09     9002.00   1484.00 o   0.29229
   4   1  -1     2842.78     6026.00   1581.00 o   0.38832
  -4   2  -1     3573.82     4150.00   1383.00 o   0.39169
  -3   2  -1    20935.72    21725.00   2877.00 o   0.29693
  -2   2  -1    13751.46    13188.00    496.00 o   0.20394
  -1   2  -1    80795.12    53546.00   1644.00 o   0.11705
   1   2  -1   157178.86   117910.00   2767.00 o   0.11815
   2   2  -1   182937.77   168506.00   4582.00 o   0.20521
   3   2  -1    28857.11    35078.00   2484.00 o   0.29824
  -4   3  -1     1479.68      691.00    593.00 o   0.39747
  -3   3  -1     1651.33     2173.00    988.00 o   0.30478
  -2   3  -1     6065.88     5539.00    396.00 o   0.21559
  -1   3  -1   306847.34   443295.03  24522.00 o   0.13692
   2   3  -1    25184.46    16013.00    597.00 o   0.21827
   3   3  -1     4600.80     3657.00   1977.00 o   0.30763
   4   3  -1     2491.78     1877.00   1778.00 o   0.40039
   5   3  -1      118.18      889.00    691.00 o   0.49464
  -4   4  -1     5714.09     6919.00   1878.00 o   0.40586
  -3   4  -1    31572.09    29721.00   3181.00 o   0.31590
  -2   4  -1    43848.96    39967.00   1699.00 o   0.23139
  -1   4  -1    13574.61     8535.00    397.00 o   0.16115
   0   4  -1   230725.78   266473.00  10015.00 o   0.13070
   1   4  -1     6211.08     7917.00    594.00 o   0.16394
   2   4  -1     7035.20     6034.00    297.00 o   0.23527
   3   4  -1    20602.14    17156.00   1091.00 o   0.32017
  -4   5  -1    21120.54    26564.00   4460.00 o   0.41671
  -3   5  -1    18629.96    24184.00   3965.00 o   0.32996
  -2   5  -1    14683.18    15658.00    694.00 o   0.25057
  -1   5  -1    22012.85    19891.00    995.00 o   0.18808
   0   5  -1      395.09      395.00     99.00 o   0.16324
   1   5  -1    42305.59    38133.00   2002.00 o   0.19132
  -4   6  -1     4432.40     5435.00   1680.00 o   0.42982
  -3   6  -1    12135.67    15836.00   2969.00 o   0.34661
  -2   6  -1    16715.05    15365.00    991.00 o   0.27241
  -1   6  -1     2333.19     1680.00     99.00 o   0.21670
   0   6  -1    10631.98    14959.00   1090.00 o   0.19594
   1   6  -1    12052.29    13078.00    594.00 o   0.22025
   2   6  -1    39042.26    30791.00   1395.00 o   0.27804
   3   6  -1    29309.72    41910.00   5462.00 o   0.35325
  -5   7  -1     3925.68     3853.00   1383.00 o   0.53024
  -4   7  -1    17526.80    28823.00   4259.00 o   0.44500
  -3   7  -1     5295.48     5535.00    692.00 o   0.36548
  -2   7  -1    43653.21    48055.00   2193.00 o   0.29633
  -1   7  -1    53957.98    52861.00   2903.00 o   0.24642
   1   7  -1    11887.44     8814.00    594.00 o   0.25019
   2   7  -1    21628.69    18254.00   1290.00 o   0.30258
  -5   8  -1     1845.29      988.00    790.00 o   0.54448
  -4   8  -1     3045.54     3655.00   1581.00 o   0.46205
  -3   8  -1     6177.17     6623.00    890.00 o   0.38626
  -2   8  -1    10281.55     9697.00    693.00 o   0.32186
  -1   8  -1    11127.75    15046.00   1188.00 o   0.27689
   0   8  -1    46132.18    76396.00   4294.00 o   0.26158
   1   8  -1     4724.83     5733.00    593.00 o   0.28083
  -5   9  -1       77.67        0.00    296.00 o   0.56030
  -4   9  -1     4770.30     4051.00   1482.00 o   0.48076
  -3   9  -1    11977.18    13458.00   1484.00 o   0.40866
  -2   9  -1     7314.97     7218.00   1088.00 o   0.34865
  -1   9  -1     2619.98     3853.00    593.00 o   0.30789
   0   9  -1    42036.56    38571.00   1595.00 o   0.29447
   1   9  -1    26041.59    29886.00   1489.00 o   0.31195
  -4  10  -1      709.93      889.00    494.00 o   0.50095
  -3  10  -1     4029.05     5039.00    988.00 o   0.43242
  -2  10  -1     3671.47     2964.00    889.00 o   0.37643
  -1  10  -1     8430.82     9000.00   1187.00 o   0.33926
   0  10  -1    11497.62    18804.00    990.00 o   0.32738
   1  10  -1     4562.35     3953.00    494.00 o   0.34342
  -4  11  -1     2287.37     1877.00   1087.00 o   0.52245
  -3  11  -1     3783.09     3656.00    790.00 o   0.45732
  -2  11  -1    30013.86    35446.00   3872.00 o   0.40500
  -1  11  -1     3361.60     3853.00    988.00 o   0.37092
   0  11  -1    18514.26    23287.00   4360.00 o   0.36031
   1  11  -1     2048.30     1383.00    296.00 o   0.37516
  -4  12  -1      594.38      592.00    494.00 o   0.54510
  -3  12  -1      931.63      889.00    395.00 o   0.48320
  -2  12  -1     2485.31     3556.00   1185.00 o   0.43420
  -1  12  -1     5656.92     5436.00   1285.00 o   0.40280
   0  12  -1     7558.73     6328.00   1384.00 o   0.39325
   1  12  -1     7852.23     8108.00   1088.00 o   0.40710
   4  12  -1      790.03        0.00    395.00 o   0.55774
  -4  13  -1      366.41      889.00    494.00 o   0.56876
  -3  13  -1       19.98        0.00    395.00 o   0.50991
  -2  13  -1      229.29      197.00    395.00 o   0.46391
  -1  13  -1    10027.76     8111.00   2176.00 o   0.43485
   0  13  -1     1905.74     1679.00    790.00 o   0.42621
   1  13  -1     3004.70     2272.00    494.00 o   0.43920
   2  13  -1    15299.37    20891.00   5148.00 o   0.47204
   3  13  -1     2452.06     5334.00   1976.00 o   0.52099
  -3  14  -1     1313.36     1086.00    494.00 o   0.53732
  -2  14  -1     3665.50     1976.00   1482.00 o   0.49404
  -1  14  -1     6425.58     7315.00   1779.00 o   0.46703
   0  14  -1     6534.98     8600.00   1483.00 o   0.45917
   1  14  -1     8098.76     5339.00    989.00 o   0.47143
   2  14  -1     3308.41     5236.00   2272.00 o   0.50233
  -3  15  -1      118.06       99.00    197.00 o   0.56532
  -2  15  -1     1243.96      395.00    494.00 o   0.52451
  -1  15  -1     1133.44     1383.00    691.00 o   0.49932
   0  15  -1     3418.49     4544.00   1581.00 o   0.49214
   1  15  -1     4678.34     5534.00   2075.00 o   0.50376
   2  15  -1     3217.18     3063.00    988.00 o   0.53294
  -2  16  -1      990.45     2370.00   1086.00 o   0.55528
  -1  16  -1      184.34      790.00    494.00 o   0.53170
   0  16  -1      360.81      592.00    691.00 o   0.52512
   1  16  -1      520.28      790.00    296.00 o   0.53617
  -1  17  -1     3628.32     5138.00   1482.00 o   0.56415
   1  17  -1      626.56      197.00    197.00 o   0.56865
  -1 -17   0      377.75      494.00    197.00 o   0.57192
   1 -17   0     2508.75     3655.00    889.00 o   0.56710
  -1 -16   0      137.88      296.00    296.00 o   0.53940
   0 -16   0     2301.04     1580.00    593.00 o   0.52824
   1 -16   0     2022.25     2272.00    889.00 o   0.53460
   2 -16   0      852.79      987.00    395.00 o   0.55789
  -1 -15   0     6755.56     4745.00   1681.00 o   0.50696
   1 -15   0     1158.98     1086.00    691.00 o   0.50216
   2 -15   0     1833.72     2864.00    889.00 o   0.52704
   3 -15   0        8.46        0.00    296.00 o   0.56750
  -1 -14   0     3477.87     2173.00    593.00 o   0.47459
   0 -14   0    11635.08    14940.00   3067.00 o   0.46221
   1 -14   0    16613.18    20797.00   3367.00 o   0.46981
   2 -14   0     8068.95    10976.00   1780.00 o   0.49647
   3 -14   0      439.45      494.00    296.00 o   0.53938
  -1 -13   0     3986.52     3260.00    692.00 o   0.44232
   0 -13   0     4981.31     7313.00   1186.00 o   0.42919
   1 -13   0     5476.32     5831.00   1581.00 o   0.43755
   2 -13   0     5693.60     7907.00   1482.00 o   0.46624
   3 -13   0      804.70      592.00    395.00 o   0.51184
   4 -13   0      940.00     1580.00    494.00 o   0.57032
  -1 -12   0      506.49      889.00    592.00 o   0.41016
   0 -12   0     3603.87     5829.00   1186.00 o   0.39618
   1 -12   0    29571.38    26805.00   3276.00 o   0.40542
   2 -12   0      635.86      691.00    592.00 o   0.43640
   3 -12   0      108.57      691.00    592.00 o   0.48499
   4 -12   0     1402.36     1580.00    593.00 o   0.54650
  -1 -11   0     4388.74     3360.00    988.00 o   0.37816
   0 -11   0     3502.97     5434.00   1087.00 o   0.36316
   1 -11   0     3792.63     4841.00    889.00 o   0.37344
   2 -11   0    13962.12    15640.00   1782.00 o   0.40706
   3 -11   0    16261.11    18815.00   2377.00 o   0.45895
   4 -11   0     1020.53      790.00    395.00 o   0.52368
  -1 -10   0    12436.27    14451.00   1089.00 o   0.34634
   0 -10   0    17730.53    24179.00   1189.00 o   0.33015
   1 -10   0     8827.74     8605.00   1088.00 o   0.34165
   2 -10   0     7864.88     8899.00    989.00 o   0.37833
   3 -10   0     1877.31     1679.00    691.00 o   0.43385
   4 -10   0     1477.39      494.00    494.00 o   0.50199
  -2  -9   0    14076.40    13168.00   2376.00 o   0.35855
  -1  -9   0    11487.90     9897.00    693.00 o   0.31477
   0  -9   0    14110.59    13371.00    891.00 o   0.29713
   1  -9   0     4553.19     6226.00    692.00 o   0.31012
   2  -9   0     3627.32     4446.00   1087.00 o   0.35035
   3  -9   0    13214.75    16430.00   1782.00 o   0.40988
   4  -9   0     9915.18     8605.00   1780.00 o   0.48159
  -3  -8   0     6107.39     8501.00   2175.00 o   0.39711
  -1  -8   0    11435.96    13662.00    792.00 o   0.28353
   0  -8   0    19441.87    21627.00   1091.00 o   0.26412
   1  -8   0    46241.76    50404.00   3394.00 o   0.27894
   2  -8   0     3434.81     3952.00    494.00 o   0.32333
   4  -8   0       62.82        0.00    296.00 o   0.46265
  -3  -7   0     7802.19    10382.00   2076.00 o   0.37532
  -2  -7   0    17974.32    14769.00   1784.00 o   0.30501
  -1  -7   0    27037.83    27140.00   1690.00 o   0.25274
   0  -7   0    36600.57    30019.00   2094.00 o   0.23110
   1  -7   0    70174.88    79011.00   3418.00 o   0.24823
   2  -7   0     7101.88     6428.00    593.00 o   0.29751
   3  -7   0    10084.26    10585.00   1088.00 o   0.36618
  -2  -6   0     5908.77     5635.00    494.00 o   0.28025
  -1  -6   0    55473.99    57662.00   2407.00 o   0.22259
   0  -6   0    15621.83    17263.00   1091.00 o   0.19809
   1  -6   0    25411.14    25761.00   1392.00 o   0.21820
   2  -6   0   160737.08   155680.00   6252.00 o   0.27325
   3  -6   0    24661.16    28577.00   1588.00 o   0.34699
  -3  -5   0    12931.13    16037.00   2574.00 o   0.33725
  -2  -5   0    18226.07    16960.00    694.00 o   0.25734
  -1  -5   0    27232.11    34860.00   1394.00 o   0.19338
   0  -5   0    47547.23    52951.00   2512.00 o   0.16507
   1  -5   0    55626.02    63537.00   2312.00 o   0.18917
   2  -5   0    62205.21    69512.00   3310.00 o   0.25100
   3  -5   0    19666.99    18736.00   1983.00 o   0.32999
  -3  -4   0    16764.42    20015.00   2675.00 o   0.32162
  -2  -4   0    28927.49    21193.00    895.00 o   0.23684
  -1  -4   0     1840.58     1877.00    198.00 o   0.16561
   0  -4   0    13783.87     8147.00    596.00 o   0.13206
   1  -4   0    17028.60    10633.00    596.00 o   0.16166
   2  -4   0     6913.86     9694.00    692.00 o   0.23133
   3  -4   0    18025.81    18634.00   3073.00 o   0.31555
  -3  -3   0    12188.60    15641.00   1683.00 o   0.30875
  -1  -3   0   333911.00   350077.00  17392.00 o   0.14012
   2  -3   0     3503.36     5139.00    494.00 o   0.21495
   3  -3   0    14230.76    20106.00   5943.00 o   0.30401
  -2  -2   0    19398.01    21452.00   3079.00 o   0.20584
  -1  -2   0    57036.36    96887.00   4265.00 o   0.11842
   1  -2   0    62151.06   101393.00   6318.00 o   0.11566
   2  -2   0   149941.25   123787.00   3820.00 o   0.20268
   3  -2   0    44197.31    49361.00   5784.00 o   0.29573
  -3  -1   0    20543.28    22318.00   2182.00 o   0.29264
  -2  -1   0   146121.11   115614.00   4336.00 o   0.19692
  -1  -1   0   771466.31   736178.00  48169.00 o   0.10292
   1  -1   0   890450.13   943699.00  41993.00 o   0.10134
   2  -1   0    57174.43    52178.00   1408.00 o   0.19527
   3  -1   0     1043.59     1086.00    198.00 o   0.29099
  -3   0   0     5981.42     5339.00    494.00 o   0.28994
  -2   0   0    19120.36    18477.00   1093.00 o   0.19330
   2   0   0    18898.52    20760.00    795.00 o   0.19330
   3   0   0     5853.86     5536.00    395.00 o   0.28994
  -4   1   0     2527.81     3161.00   1284.00 o   0.38716
  -3   1   0     1001.94     1679.00    593.00 o   0.29099
  -2   1   0    57195.61    51274.00   1206.00 o   0.19527
  -1   1   0   890488.88   947398.06  48093.00 o   0.10134
   1   1   0   772800.69   752725.00  45458.00 o   0.10292
   2   1   0   145854.91   128300.00   5058.00 o   0.19692
   3   1   0    20509.77    24302.00   1389.00 o   0.29264
   4   1   0     2448.63     6025.00   2272.00 o   0.38883
  -4   2   0     1362.34      494.00    691.00 o   0.39054
  -3   2   0    44219.83    49561.00   5983.00 o   0.29573
  -2   2   0   149856.56   126778.00   4439.00 o   0.20268
  -1   2   0    62712.88    98669.00   5097.00 o   0.11566
   1   2   0    57145.73    92321.00   3555.00 o   0.11842
   2   2   0    19234.29    21848.00    993.00 o   0.20584
   4   2   0     5341.94     7709.00   1482.00 o   0.39383
  -4   3   0      868.56     2469.00   1876.00 o   0.39664
  -3   3   0    14018.83    21095.00   3268.00 o   0.30401
  -2   3   0     3587.17     4645.00    395.00 o   0.21495
   1   3   0   335408.19   355194.00  14594.00 o   0.14012
   3   3   0    12157.32    12770.00    990.00 o   0.30875
   4   3   0     4812.53     3953.00   3360.00 o   0.40149
  -3   4   0    18063.75    21707.00   4758.00 o   0.31555
  -2   4   0     6879.35     8309.00    594.00 o   0.23133
  -1   4   0    17048.85    10832.00    497.00 o   0.16166
   0   4   0    13572.80     8345.00    397.00 o   0.13206
   1   4   0     1915.75     2075.00    198.00 o   0.16561
   2   4   0    29181.87    22190.00    796.00 o   0.23684
   3   4   0    16759.49    16448.00    991.00 o   0.32162
   4   4   0     7466.32    10381.00   1977.00 o   0.41167
  -4   5   0     9978.61    14639.00   2967.00 o   0.41650
  -3   5   0    19673.95    26073.00   3569.00 o   0.32999
  -2   5   0    62054.48    71615.00   3210.00 o   0.25100
  -1   5   0    55680.70    60019.00   2111.00 o   0.18917
   0   5   0    47880.24    48737.00   2613.00 o   0.16507
   1   5   0    27132.75    33465.00   1394.00 o   0.19338
   2   5   0    18386.57    17655.00    992.00 o   0.25734
   3   5   0    12959.99    15443.00   2277.00 o   0.33725
   4   5   0     1424.89     2370.00   1876.00 o   0.42418
  -5   6   0     4680.12     6324.00   2174.00 o   0.51761
  -4   6   0    16712.43    17628.00   5051.00 o   0.42991
  -3   6   0    24468.26    29965.00   1488.00 o   0.34699
  -2   6   0   160242.94   158430.00   6866.00 o   0.27325
  -1   6   0    24905.36    24564.00    994.00 o   0.21820
   0   6   0    15618.07    17164.00    794.00 o   0.19809
   1   6   0    55544.09    57964.00   2708.00 o   0.22259
   2   6   0     5829.16     5339.00    791.00 o   0.28025
  -5   7   0     1988.57     4049.00   1482.00 o   0.53036
  -4   7   0     4748.51     7807.00   2569.00 o   0.44536
  -3   7   0    10110.80    10684.00   1187.00 o   0.36618
  -2   7   0     7066.95     6823.00    593.00 o   0.29751
  -1   7   0    70409.83    74995.00   3519.00 o   0.24823
   0   7   0    36570.35    29021.00   1895.00 o   0.23110
   1   7   0    26656.09    26143.00   1690.00 o   0.25274
   2   7   0    17857.95    21311.00   3271.00 o   0.30501
  -5   8   0     3160.94     1778.00    988.00 o   0.54482
  -4   8   0       58.36      296.00    592.00 o   0.46265
  -3   8   0     1701.14     1778.00    494.00 o   0.38724
  -2   8   0     3436.04     4051.00    494.00 o   0.32333
  -1   8   0    46419.38    52901.00   3793.00 o   0.27894
   0   8   0    19354.38    20833.00   1190.00 o   0.26412
   1   8   0    11444.04    13167.00    693.00 o   0.28353
   2   8   0    26313.34    19459.00   2085.00 o   0.33121
   4   8   0      207.93        0.00    197.00 o   0.47368
   5   8   0      324.46      197.00    197.00 o   0.55653
  -5   9   0      355.06      592.00    592.00 o   0.56085
  -4   9   0     9909.85    11276.00   2671.00 o   0.48159
  -3   9   0    13318.54    16529.00   1584.00 o   0.40988
  -2   9   0     3638.17     3261.00    988.00 o   0.35035
  -1   9   0     4627.27     6622.00    692.00 o   0.31012
   0   9   0    14018.68    14362.00    693.00 o   0.29713
   1   9   0    11402.36    10194.00    891.00 o   0.31477
  -4  10   0     1474.66     1580.00   1086.00 o   0.50199
  -3  10   0     1891.09     2272.00    691.00 o   0.43385
  -2  10   0     7959.42     8702.00   1088.00 o   0.37833
  -1  10   0     8847.35     9199.00   1484.00 o   0.34165
   0  10   0    17754.52    22198.00    892.00 o   0.33015
   1  10   0    12397.11    15837.00   1089.00 o   0.34634
   2  10   0     3516.57     2865.00   1284.00 o   0.38676
   3  10   0    10081.92    15233.00   4352.00 o   0.44486
  -4  11   0     1013.69      395.00    592.00 o   0.52368
  -3  11   0    16325.71    18518.00   2179.00 o   0.45895
  -2  11   0    13796.42    13066.00   3366.00 o   0.40706
  -1  11   0     3700.57     3952.00   1087.00 o   0.37344
   0  11   0     3506.79     5434.00   1383.00 o   0.36316
   1  11   0     4360.69     5731.00   1186.00 o   0.37816
   2  11   0    19402.41    30816.00   4756.00 o   0.41569
   3  11   0     2998.63     4347.00   1581.00 o   0.47040
  -4  12   0     1391.71      296.00    790.00 o   0.54650
  -3  12   0       93.91      296.00    691.00 o   0.48499
  -2  12   0      638.60      691.00    592.00 o   0.43640
  -1  12   0    29651.89    30777.00   4071.00 o   0.40542
   0  12   0     3581.89     6817.00   1581.00 o   0.39618
   1  12   0      519.30      592.00    494.00 o   0.41016
   4  12   0      730.53       99.00    296.00 o   0.56049
  -4  13   0      933.60     1086.00    691.00 o   0.57032
  -3  13   0      817.35      592.00    395.00 o   0.51184
  -2  13   0     5730.08     8104.00   1483.00 o   0.46624
  -1  13   0     5556.55     4843.00   1482.00 o   0.43755
   0  13   0     4996.69     6325.00   1581.00 o   0.42919
   1  13   0     4046.19     4545.00    790.00 o   0.44232
   3  13   0      570.67       99.00    296.00 o   0.52399
  -3  14   0      428.89      592.00    296.00 o   0.53938
  -2  14   0     8067.93    11371.00   1780.00 o   0.49647
  -1  14   0    16580.41    25649.00   5150.00 o   0.46981
   0  14   0    11548.02    18700.00   2770.00 o   0.46221
   1  14   0     3466.05     3359.00    494.00 o   0.47459
   2  14   0     2149.36     1482.00    790.00 o   0.50549
  -3  15   0        9.47        0.00    296.00 o   0.56750
  -2  15   0     1840.70     1284.00    889.00 o   0.52704
  -1  15   0     1135.36     1580.00    889.00 o   0.50216
   1  15   0     6797.97     5437.00   1483.00 o   0.50696
   2  15   0     4452.75     4546.00   1581.00 o   0.53614
  -2  16   0      851.79       99.00    395.00 o   0.55789
  -1  16   0     2037.32     2667.00    889.00 o   0.53460
   0  16   0     2279.88     2074.00    790.00 o   0.52824
   1  16   0      140.50      889.00    987.00 o   0.53940
   2  16   0      490.65      296.00    296.00 o   0.56706
  -1  17   0     2501.09     4248.00    988.00 o   0.56710
   0  17   0      487.37        0.00    197.00 o   0.56125
   1  17   0      384.20      197.00    296.00 o   0.57192
  -1 -17   1      648.13      889.00    395.00 o   0.56865
   1 -17   1     3624.63     5731.00   1186.00 o   0.56415
  -1 -16   1      519.90        0.00    395.00 o   0.53617
   0 -16   1      364.65      494.00    395.00 o   0.52512
   1 -16   1      186.27      987.00    494.00 o   0.53170
  -1 -15   1     4698.39     3656.00   1976.00 o   0.50376
   0 -15   1     3474.32     3260.00   1679.00 o   0.49214
   1 -15   1     1145.58      790.00    593.00 o   0.49932
   2 -15   1     1216.40      988.00    494.00 o   0.52451
   3 -15   1      115.51        0.00    197.00 o   0.56532
  -1 -14   1     8139.01     7218.00   1978.00 o   0.47143
   0 -14   1     6430.53     6425.00   1384.00 o   0.45917
   1 -14   1     6322.46     6227.00   1384.00 o   0.46703
   2 -14   1     3645.05     4940.00   1581.00 o   0.49404
   3 -14   1     1335.08     1383.00    593.00 o   0.53732
  -1 -13   1     2992.52     2272.00    593.00 o   0.43920
   0 -13   1     1855.14     3457.00    593.00 o   0.42621
   1 -13   1    10042.21     9298.00   1583.00 o   0.43485
   2 -13   1      213.97      494.00    395.00 o   0.46391
   3 -13   1       19.72      197.00    395.00 o   0.50991
   4 -13   1      361.66      790.00    494.00 o   0.56876
  -1 -12   1     7886.96     8899.00   1187.00 o   0.40710
   0 -12   1     7595.14     6427.00   1088.00 o   0.39325
   1 -12   1     5638.55     5930.00    988.00 o   0.40280
   2 -12   1     2476.32     4247.00   1284.00 o   0.43420
   3 -12   1      931.33     1185.00    494.00 o   0.48320
   4 -12   1      587.12      395.00    494.00 o   0.54510
   0 -11   1    18607.85    25567.00   2180.00 o   0.36031
   1 -11   1     3360.59     4149.00    790.00 o   0.37092
   2 -11   1    29872.83    36934.00   3971.00 o   0.40500
   3 -11   1     3798.92     3952.00   1383.00 o   0.45732
   4 -11   1     2308.36     2667.00    790.00 o   0.52245
  -2 -10   1       39.51       99.00    494.00 o   0.38390
  -1 -10   1     4585.59     3755.00    494.00 o   0.34342
   1 -10   1     8317.58     8307.00    890.00 o   0.33926
   2 -10   1     3646.10     2766.00    692.00 o   0.37643
   3 -10   1     4046.38     5829.00   1186.00 o   0.43242
   4 -10   1      693.68        0.00    395.00 o   0.50095
  -1  -9   1    26034.26    29688.00   1589.00 o   0.31195
   0  -9   1    41853.61    38171.00   1595.00 o   0.29447
   1  -9   1     2638.98     3853.00    494.00 o   0.30789
   2  -9   1     7427.72     7811.00    890.00 o   0.34865
   3  -9   1    11931.89    14249.00   1682.00 o   0.40866
   4  -9   1     4772.62     4644.00    988.00 o   0.48076
  -2  -8   1      904.32      790.00    790.00 o   0.32861
  -1  -8   1     4864.80     4843.00    494.00 o   0.28083
   0  -8   1    46109.62    74798.00   5492.00 o   0.26158
   1  -8   1    11011.83    14452.00   1386.00 o   0.27689
   2  -8   1    10309.38    10290.00    792.00 o   0.32186
   3  -8   1     6105.38     6820.00    890.00 o   0.38626
   4  -8   1     3080.36     2272.00   1284.00 o   0.46205
  -3  -7   1     4138.70     3755.00   1482.00 o   0.37309
  -2  -7   1    21617.58    19246.00    992.00 o   0.30258
  -1  -7   1    11963.10     8418.00    594.00 o   0.25019
   1  -7   1    54312.01    51865.00   3304.00 o   0.24642
   2  -7   1    43449.74    45361.00   2094.00 o   0.29633
   3  -7   1     5328.03     5634.00    494.00 o   0.36548
   4  -7   1    17651.29    15848.00   2080.00 o   0.44500
  -2  -6   1    38975.68    30292.00   1594.00 o   0.27804
  -1  -6   1    11737.20    13671.00    594.00 o   0.22025
   0  -6   1    10675.34    13374.00   1288.00 o   0.19594
   1  -6   1     2233.27     1976.00    296.00 o   0.21670
   2  -6   1    16862.99    15267.00    991.00 o   0.27241
   3  -6   1    12088.73    11481.00   1683.00 o   0.34661
  -1  -5   1    42405.64    37633.00   1401.00 o   0.19132
   0  -5   1      398.27      395.00     99.00 o   0.16324
   1  -5   1    22134.59    19594.00   1989.00 o   0.18808
   2  -5   1    14674.23    15361.00    694.00 o   0.25057
   3  -5   1    18584.27    18237.00   2478.00 o   0.32996
  -3  -4   1    20600.77    18544.00   2082.00 o   0.32017
  -2  -4   1     7019.93     6133.00    297.00 o   0.23527
  -1  -4   1     6460.76     8116.00    495.00 o   0.16394
   0  -4   1   229889.59   253874.00  10555.00 o   0.13070
   1  -4   1    13068.35     7640.00    397.00 o   0.16115
   2  -4   1    43546.59    39065.00   1499.00 o   0.23139
   3  -4   1    31768.95    29822.00   3579.00 o   0.31590
  -2  -3   1    25104.34    15217.00    796.00 o   0.21827
   1  -3   1   305989.59   422100.97  26075.00 o   0.13692
   2  -3   1     6012.51     5539.00    396.00 o   0.21559
   3  -3   1     1611.83     2272.00    593.00 o   0.30478
  -3  -2   1    28880.53    30607.00   3478.00 o   0.29824
  -2  -2   1   182898.86   162881.00   6457.00 o   0.20521
  -1  -2   1   156920.81   121940.00   3192.00 o   0.11815
   1  -2   1    81004.97    53140.00   1645.00 o   0.11705
   2  -2   1    13762.97    12493.00    397.00 o   0.20394
   3  -2   1    21104.63    22321.00   3274.00 o   0.29693
  -3  -1   1     8565.45     8606.00    989.00 o   0.29229
  -2  -1   1   319809.19   332763.00  14086.00 o   0.19689
  -1  -1   1    25295.78    32054.00   1002.00 o   0.10379
   1  -1   1   302858.44   217989.98   5398.00 o   0.10410
   2  -1   1   250912.84   255106.00   9251.00 o   0.19721
   3  -1   1    15316.43    16050.00    892.00 o   0.29262
   4  -1   1     2285.88     4642.00   1185.00 o   0.38864
  -3   0   1    16158.43    15559.00   2378.00 o   0.29001
  -2   0   1    96289.60    75499.00   3968.00 o   0.19389
   1   0   1   821880.69   676827.00  29936.00 o   0.10075
   2   0   1    54324.72    70305.00   2511.00 o   0.19587
   3   0   1     5219.66     3657.00    198.00 o   0.29200
   4   0   1     6661.01     6030.00   1186.00 o   0.38838
  -4   1   1     3125.23     3754.00   1482.00 o   0.38728
  -2   1   1    88796.56    97332.99   4466.00 o   0.19648
   1   1   1    41486.54    73321.00   4343.00 o   0.10792
   2   1   1   101886.84    77607.99   2750.00 o   0.20006
   3   1   1    74390.30    82922.00   4317.00 o   0.29509
   4   1   1     2792.54     4149.00    988.00 o   0.39092
  -4   2   1     1094.86     1975.00   1086.00 o   0.39097
  -3   2   1     2367.01     3556.00   1284.00 o   0.29662
  -2   2   1     8615.14     5544.00    198.00 o   0.20444
   1   2   1   313592.16   302434.00  10172.00 o   0.12378
   2   2   1    10457.23    11191.00    693.00 o   0.20943
   3   2   1    38700.82    46804.00   2788.00 o   0.30179
   4   2   1     4224.92     3359.00    889.00 o   0.39621
  -4   3   1    10241.15    13058.00   2671.00 o   0.39737
  -3   3   1     2864.92     2272.00    790.00 o   0.30528
  -2   3   1    97505.53    85367.00   2741.00 o   0.21718
  -1   3   1    12666.29    18167.00   1191.00 o   0.14079
   0   3   1   248717.09   306994.00  17124.00 o   0.10564
   1   3   1    11011.10    10712.00    298.00 o   0.14552
   2   3   1    12559.58    18430.00   3369.00 o   0.22333
   3   3   1    29386.47    38552.00   2087.00 o   0.31186
   5   3   1     2891.99     3655.00    988.00 o   0.49806
  -4   4   1     7668.60    10382.00   3263.00 o   0.40636
  -3   4   1     5966.26     9194.00   2076.00 o   0.31715
  -2   4   1     4296.37     5832.00    692.00 o   0.23392
  -1   4   1    49649.39    65352.00   3016.00 o   0.16594
   0   4   1    70301.46    77542.00   3155.00 o   0.13796
   1   4   1    63896.74    61702.00   2424.00 o   0.17091
   2   4   1     3319.88     2767.00    395.00 o   0.24098
   3   4   1    18541.26    18535.00   1487.00 o   0.32498
   4   4   1     3866.39     5335.00    790.00 o   0.41453
  -5   5   1      261.44      889.00   1086.00 o   0.50755
  -4   5   1    34000.26    35868.00   5763.00 o   0.41778
  -3   5   1     5348.35     4448.00    297.00 o   0.33190
  -2   5   1    39164.11    41881.00   2194.00 o   0.25387
  -1   5   1    93774.06    76462.00   2237.00 o   0.19346
   0   5   1    49847.44    58389.00   2211.00 o   0.17055
   2   5   1    16151.25    17447.00   1388.00 o   0.26163
   3   5   1     1165.40     1876.00    691.00 o   0.34081
  -5   6   1     1545.64     2074.00   1383.00 o   0.51869
  -4   6   1     5688.73     7116.00   1977.00 o   0.43143
  -3   6   1    24040.78    22521.00   1091.00 o   0.34915
  -2   6   1   115328.54   135093.00   5882.00 o   0.27634
  -1   6   1   221671.41   223326.00  14986.00 o   0.22249
   0   6   1   106681.77    89510.00   3364.00 o   0.20327
   1   6   1    71560.57    65249.00   2417.00 o   0.22764
   2   6   1     4695.64     3064.00    988.00 o   0.28461
   4   6   1      736.35       99.00    296.00 o   0.44206
  -4   7   1      643.89      296.00    494.00 o   0.44710
  -3   7   1    28256.34    30380.00   2879.00 o   0.36856
  -2   7   1    33906.40    30142.00   1492.00 o   0.30075
  -1   7   1    91718.04    75671.00   2728.00 o   0.25249
   0   7   1    25322.57    38172.00   1491.00 o   0.23608
   1   7   1    30434.45    28950.00   2587.00 o   0.25768
   2   7   1    18198.32    16256.00   4163.00 o   0.30942
   3   7   1      318.86       99.00    296.00 o   0.37917
   4   7   1     4189.29     5731.00   1680.00 o   0.45877
   5   7   1      586.96      197.00    197.00 o   0.54393
  -5   8   1     3313.99     2667.00   1877.00 o   0.54629
  -4   8   1     6876.75     9391.00   2867.00 o   0.46459
  -3   8   1    13138.45    13164.00   1485.00 o   0.38980
  -2   8   1     1482.84     1580.00    494.00 o   0.32669
  -1   8   1     3591.97     4150.00    889.00 o   0.28317
   0   8   1    36170.16    47309.00   2092.00 o   0.26894
   1   8   1      148.23      197.00     99.00 o   0.28836
   2   8   1    26746.20    21543.00   2879.00 o   0.33564
   3   8   1     8638.86    11768.00   2472.00 o   0.40105
   4   8   1     3232.47     6125.00   1679.00 o   0.47719
   5   8   1       82.36      197.00    197.00 o   0.55970
  -5   9   1     1080.36     3753.00   1876.00 o   0.56249
  -4   9   1     1411.14     2074.00   1975.00 o   0.48371
  -3   9   1    11428.23     9795.00   1385.00 o   0.41259
  -2   9   1    21830.42    23106.00   1884.00 o   0.35380
  -1   9   1    10145.15    12468.00   1088.00 o   0.31432
   0   9   1     1225.80      691.00     99.00 o   0.30183
   1   9   1    40879.26    50095.00   2490.00 o   0.31951
   2   9   1     4354.66     4743.00   2174.00 o   0.36298
   3   9   1     9569.49    15231.00   2769.00 o   0.42438
  -4  10   1      500.09      197.00    889.00 o   0.50426
  -3  10   1     8278.99     8207.00   1384.00 o   0.43670
  -2  10   1     1097.70      889.00    395.00 o   0.38184
  -1  10   1    10017.32    14444.00   1781.00 o   0.34582
   0  10   1    11366.67    10886.00    792.00 o   0.33474
   1  10   1     2856.40     2568.00    593.00 o   0.35100
   2  10   1     6143.20     7216.00   1582.00 o   0.39119
   3  10   1      275.76      296.00    592.00 o   0.44893
  -4  11   1      596.93      592.00    889.00 o   0.52609
  -3  11   1     1025.44     1086.00    395.00 o   0.46190
  -2  11   1     2844.87     2963.00    889.00 o   0.41063
  -1  11   1    21497.14    21018.00   2677.00 o   0.37757
   0  11   1    21468.24    27166.00   2875.00 o   0.36768
   1  11   1    20493.30    20320.00   1883.00 o   0.38275
   2  11   1     4485.95     5632.00   1581.00 o   0.42010
   3  11   1     9719.52     9198.00   2374.00 o   0.47451
  -4  12   1     1156.35      296.00    593.00 o   0.54903
  -3  12   1     1297.49      691.00    691.00 o   0.48804
  -2  12   1     7609.24    10085.00   1977.00 o   0.44001
  -1  12   1    11656.58    12368.00   2177.00 o   0.40953
   1  12   1     4329.00     4249.00    593.00 o   0.41469
   2  12   1    13589.35    27120.00   4454.00 o   0.44958
   4  12   1      974.97     3555.00   1876.00 o   0.56433
  -4  13   1      430.89      790.00    494.00 o   0.57296
  -3  13   1     3429.14     4347.00   1581.00 o   0.51497
  -2  13   1    10821.31    11179.00   2176.00 o   0.46987
  -1  13   1    13936.73    13957.00   2772.00 o   0.44164
   0  13   1      674.91     2172.00    790.00 o   0.43358
   1  13   1     8341.25     9789.00   1285.00 o   0.44679
   2  13   1     2507.58     4445.00   1580.00 o   0.47952
   3  13   1      464.56        0.00    395.00 o   0.52814
  -3  14   1      490.13      395.00    395.00 o   0.54257
  -2  14   1     3699.36     2174.00   1482.00 o   0.50013
  -1  14   1    20926.31    25967.00   3667.00 o   0.47387
   0  14   1    10440.58    11178.00   2275.00 o   0.46655
   1  14   1     8564.52     8109.00   1286.00 o   0.47902
   2  14   1     2073.38     2370.00    889.00 o   0.50984
   3  14   1      779.15      494.00    592.00 o   0.55596
  -3  15   1      840.25      889.00    395.00 o   0.57075
  -2  15   1     3020.58     2470.00   1383.00 o   0.53072
  -1  15   1    14589.44    15246.00   2178.00 o   0.50621
   0  15   1     1665.94     2370.00   2074.00 o   0.49952
   1  15   1     1169.11      988.00    395.00 o   0.51135
   2  15   1     2333.83     2469.00    889.00 o   0.54047
  -2  16   1      183.69      395.00    296.00 o   0.56158
  -1  16   1      143.70       99.00    592.00 o   0.53863
   0  16   1      165.72      296.00    494.00 o   0.53250
   1  16   1     1112.95      395.00    494.00 o   0.54375
   2  16   1     2438.82     2865.00    790.00 o   0.57137
  -1  17   1     2068.77     1976.00   1976.00 o   0.57112
   0  17   1      631.64       99.00    395.00 o   0.56548
  -1 -17   2       28.39       99.00    197.00 o   0.56646
   0 -17   2      113.32        0.00    197.00 o   0.55604
   1 -17   2     1221.65        0.00    593.00 o   0.56229
   0 -16   2      160.80      395.00    395.00 o   0.52317
   1 -16   2      877.99      889.00    790.00 o   0.52995
   2 -16   2       12.57       99.00    296.00 o   0.55378
  -1 -15   2     1009.17     1284.00    691.00 o   0.50177
   0 -15   2     5320.63     7017.00   1581.00 o   0.49031
   1 -15   2     2316.14     2864.00   1087.00 o   0.49770
   2 -15   2     2979.38     2075.00    692.00 o   0.52316
   3 -15   2      493.61      197.00    395.00 o   0.56424
  -1 -14   2      128.37       99.00    197.00 o   0.46957
   0 -14   2     2001.12      988.00    889.00 o   0.45747
   1 -14   2      666.95     1086.00    395.00 o   0.46556
   2 -14   2    16455.28    20401.00   3862.00 o   0.49285
   3 -14   2     2326.87     2963.00    889.00 o   0.53640
  -1 -13   2    13051.16     8511.00   1485.00 o   0.43748
   0 -13   2     1501.88     1679.00    790.00 o   0.42466
   1 -13   2    14454.51    12177.00   1881.00 o   0.43355
   2 -13   2    13874.03    15342.00   2969.00 o   0.46290
   3 -13   2     2179.36     1778.00    593.00 o   0.50919
   4 -13   2     1907.96     1877.00    889.00 o   0.56828
  -1 -12   2     6061.91     4053.00   1285.00 o   0.40555
   0 -12   2    29598.96    46963.00   5163.00 o   0.39189
   1 -12   2     7986.55     6427.00    989.00 o   0.40170
   2 -12   2      539.16     1086.00    691.00 o   0.43340
   3 -12   2     2835.43     2766.00    790.00 o   0.48269
   4 -12   2     3126.79     1185.00    988.00 o   0.54482
  -2 -11   2    10504.71    15729.00   2671.00 o   0.41126
  -1 -11   2     7755.31     8306.00    791.00 o   0.37380
   0 -11   2     3402.94     3853.00   1383.00 o   0.35916
   1 -11   2     6989.77     4647.00    791.00 o   0.37006
   2 -11   2    24163.52    27474.00   2380.00 o   0.40445
   3 -11   2     5845.64     7116.00   1186.00 o   0.45705
   4 -11   2      434.64        0.00    395.00 o   0.52239
  -2 -10   2    11002.05     8410.00   2177.00 o   0.38264
  -1 -10   2     1818.35      889.00    296.00 o   0.34229
   0 -10   2    35339.08    44164.00   2089.00 o   0.32648
   2 -10   2    15203.62    10001.00   1485.00 o   0.37617
   3 -10   2     3886.21     4150.00    889.00 o   0.43241
  -2  -9   2     4064.60     3063.00    988.00 o   0.35478
  -1  -9   2     1685.36     1580.00    296.00 o   0.31109
   0  -9   2     6984.85     6230.00    692.00 o   0.29389
   1  -9   2    14914.82    14362.00   1288.00 o   0.30764
   2  -9   2    15966.46    19512.00   1486.00 o   0.34871
   3  -9   2     1391.85     1284.00    494.00 o   0.40895
   4  -9   2      640.21       99.00    790.00 o   0.48120
  -3  -8   2     8544.92    11471.00   2571.00 o   0.39384
  -2  -8   2     3903.11     2668.00    395.00 o   0.32787
  -1  -8   2    12857.93    14756.00    990.00 o   0.28031
   0  -8   2    57685.48    91526.99   4506.00 o   0.26140
   1  -8   2    12615.54     8813.00    792.00 o   0.27706
   2  -8   2     2601.88     1877.00    198.00 o   0.32231
   3  -8   2     2296.58     2864.00    593.00 o   0.38689
   4  -8   2     9898.45     9693.00   1583.00 o   0.46278
  -2  -7   2    26752.15    22049.00   2980.00 o   0.30219
  -1  -7   2   154269.80   166425.00   6259.00 o   0.25010
   0  -7   2     8076.83     7322.00    495.00 o   0.22906
   1  -7   2    32821.68    25292.00   1294.00 o   0.24711
   2  -7   2     9970.83    12666.00    792.00 o   0.29722
   3  -7   2     5721.89     7117.00   1384.00 o   0.36647
   4  -7   2     4784.05     4842.00   1087.00 o   0.44603
  -3  -6   2    14977.21    17132.00   2674.00 o   0.35298
  -2  -6   2   117152.75   101851.99   7913.00 o   0.27805
  -1  -6   2    23272.35    16499.00    795.00 o   0.22070
   0  -6   2    13767.66    12990.00    793.00 o   0.19694
   1  -6   2    37266.90    42015.00   3493.00 o   0.21804
   2  -6   2     1862.24     1679.00    296.00 o   0.27383
   3  -6   2     3720.23     4743.00   1186.00 o   0.34800
   4  -6   2    18783.55    21797.00   2576.00 o   0.43117
  -3  -5   2    48126.69    68104.00   8276.00 o   0.33558
  -2  -5   2    80037.07    66276.99   3223.00 o   0.25590
  -1  -5   2    35534.05    37951.00   1598.00 o   0.19247
   0  -5   2    43870.61    53781.00   2007.00 o   0.16517
   1  -5   2    16493.54    24815.00   1687.00 o   0.19027
   2  -5   2    41841.33    37521.00   1497.00 o   0.25259
   3  -5   2    10397.98    14248.00   1583.00 o   0.33179
   4  -5   2      285.53      296.00    395.00 o   0.41839
  -4  -4   2    42774.82    49562.00   6170.00 o   0.41043
  -3  -4   2    24640.89    28684.00   3672.00 o   0.32063
  -2  -4   2    12015.46     8717.00    396.00 o   0.23631
  -1  -4   2    30709.15    27258.00   1498.00 o   0.16601
   0  -4   2   149382.00   131988.00   4210.00 o   0.13402
   1  -4   2    12393.69    11506.00    496.00 o   0.16444
   2  -4   2    11842.28    12382.00    693.00 o   0.23410
   3  -4   2     5852.06     4350.00    791.00 o   0.31820
  -4  -3   2     5937.23     8006.00   1483.00 o   0.40083
  -3  -3   2    14198.06    13667.00   1585.00 o   0.30851
  -2  -3   2   101356.01    86866.00   4165.00 o   0.21995
  -1  -3   2    11675.07     6549.00    496.00 o   0.14233
   0  -3   2   184428.66   313243.00  15673.00 o   0.10401
   1  -3   2    16107.19    11433.00    298.00 o   0.14164
   2  -3   2    63088.77    65438.00   2312.00 o   0.21905
   3  -3   2     4857.06     4546.00    791.00 o   0.30755
  -3  -2   2    20841.58    20136.00   1984.00 o   0.29956
  -2  -2   2    41480.32    22794.00    700.00 o   0.20759
  -1  -2   2    41971.66    37082.00   1310.00 o   0.12302
   1  -2   2   331015.91   288198.00   9212.00 o   0.12353
   2  -2   2    13407.38    11995.00    496.00 o   0.20819
   3  -2   2    37752.96    45103.00   3286.00 o   0.30019
  -3  -1   2    43009.93    46159.00   4586.00 o   0.29405
  -2  -1   2    18785.68    21353.00   1291.00 o   0.19997
  -1  -1   2   245497.83   212610.02  10236.00 o   0.11041
   2  -1   2     5579.55     3758.00    198.00 o   0.20220
   3  -1   2    71595.30    77149.00   6822.00 o   0.29633
   4  -1   2      295.84     1382.00    691.00 o   0.39169
  -2   0   2    33402.94    50586.00   3392.00 o   0.19764
  -1   0   2   497428.63   659365.00  55462.00 o   0.10689
   1   0   2   797259.25   677624.00  51136.00 o   0.11044
   2   0   2     2878.21     1581.00    198.00 o   0.20151
   3   0   2    46603.32    40807.00   1497.00 o   0.29613
  -3   1   2    11842.70    12870.00   1782.00 o   0.29407
  -2   1   2    62588.79    74082.00   3422.00 o   0.20079
   1   1   2   686045.13   684458.00  34571.00 o   0.11805
   2   1   2    60726.54    52486.00   1508.00 o   0.20617
   3   1   2    10714.66    13262.00    693.00 o   0.29959
  -4   2   2    13720.65    14650.00   2871.00 o   0.39297
  -3   2   2    16938.14    15560.00   2874.00 o   0.29958
  -2   2   2    28034.24    18320.00    398.00 o   0.20917
  -1   2   2    77107.09    81538.00   5525.00 o   0.12821
   1   2   2   654292.44   676968.00  33942.00 o   0.13362
   2   2   2    43633.86    32898.00   1500.00 o   0.21584
   3   2   2     6437.52     7514.00    395.00 o   0.30659
   5   2   2      227.10       99.00    197.00 o   0.49484
  -4   3   2     5821.59     5634.00   1779.00 o   0.39965
  -2   3   2    67894.28    66824.00   3925.00 o   0.22219
  -1   3   2   233371.97   249936.02  26093.00 o   0.14905
   0   3   2   550565.06   840491.00  59407.00 o   0.11724
   1   3   2   116947.85   109406.01   3819.00 o   0.15477
   2   3   2    27958.54    30645.00    995.00 o   0.22988
   3   3   2     1058.65     1284.00    198.00 o   0.31689
   4   3   2     3376.50     3260.00    889.00 o   0.40826
  -4   4   2    46160.89    59751.00   7369.00 o   0.40889
  -3   4   2    19196.46    17151.00   1190.00 o   0.32068
  -2   4   2     4220.20     4942.00    395.00 o   0.23909
  -1   4   2    38407.50    36727.00   1301.00 o   0.17370
   0   4   2    93477.09    72880.00   2563.00 o   0.14786
   1   4   2      617.32      691.00    198.00 o   0.17954
   2   4   2     8473.08     6333.00    495.00 o   0.24756
   3   4   2     4538.93     6127.00    692.00 o   0.33018
   4   4   2      200.97       99.00    197.00 o   0.41885
  -5   5   2     5256.24     7906.00   2372.00 o   0.50962
  -4   5   2     8032.62    10679.00   2670.00 o   0.42053
  -3   5   2    67250.54    56156.00   2302.00 o   0.33563
  -2   5   2    92957.85    83742.00   3839.00 o   0.25911
  -1   5   2    17972.01    21147.00   1092.00 o   0.20077
   0   5   2   133430.50   184720.00   6398.00 o   0.17933
   1   5   2    82177.25    68696.00   2428.00 o   0.20662
   2   5   2     9166.95     7124.00    792.00 o   0.26815
  -4   6   2     1645.83     1778.00   1086.00 o   0.43437
  -3   6   2     5303.29     6326.00    494.00 o   0.35305
  -2   6   2     2383.79     2173.00    296.00 o   0.28159
  -1   6   2    28331.41    16518.00    498.00 o   0.22940
   0   6   2    43291.73    41701.00   1500.00 o   0.21127
   1   6   2    65556.26    54962.00   2110.00 o   0.23523
   2   6   2    15623.93    17439.00   3072.00 o   0.29104
   3   6   2    10297.82     9596.00   1880.00 o   0.36437
  -4   7   2     4206.37     2767.00   1284.00 o   0.45021
  -3   7   2    15379.02    18519.00   1684.00 o   0.37258
  -2   7   2     5774.40     4646.00    395.00 o   0.30599
  -1   7   2    43425.36    33337.00   1298.00 o   0.25908
   0   7   2    21250.00    32267.00   3276.00 o   0.24350
   2   7   2    14789.23    20800.00   1486.00 o   0.31573
   5   7   2       42.63        0.00    197.00 o   0.54808
  -5   8   2      193.80      987.00    889.00 o   0.54888
  -4   8   2    11904.85    11874.00   3067.00 o   0.46784
  -3   8   2    35908.34    41949.00   3380.00 o   0.39392
  -2   8   2    20772.70    25484.00   1884.00 o   0.33188
  -1   8   2     2030.77     1580.00    395.00 o   0.28948
   0   8   2    15779.18    23686.00   1090.00 o   0.27592
   1   8   2    14296.49    12480.00    693.00 o   0.29521
   2   8   2      110.00        0.00    197.00 o   0.34183
   3   8   2     2728.16     4840.00   1482.00 o   0.40648
   5   8   2      302.43       99.00    197.00 o   0.56394
  -5   9   2     1917.19     2667.00   1086.00 o   0.56523
  -4   9   2     2650.63        0.00   1087.00 o   0.48708
  -3   9   2    10853.69    11575.00   1484.00 o   0.41678
  -2   9   2     7868.02     6922.00   1582.00 o   0.35894
  -1   9   2     9289.78    11476.00   1088.00 o   0.32039
   0   9   2     4298.87     4052.00    296.00 o   0.30846
   1   9   2    22400.28    18451.00    992.00 o   0.32608
   2   9   2     4832.13     6522.00   1384.00 o   0.36903
   3   9   2     3434.31     2766.00   1778.00 o   0.42980
  -4  10   2     1343.60      296.00    889.00 o   0.50774
  -3  10   2     6879.76     9490.00   1186.00 o   0.44093
  -2  10   2     3695.22     2964.00    889.00 o   0.38693
  -1  10   2     7455.87    13843.00   2867.00 o   0.35169
   1  10   2    11234.85    13062.00   1286.00 o   0.35733
   2  10   2    11997.75    13260.00   2078.00 o   0.39712
  -4  11   2     2837.09     3062.00   1284.00 o   0.52966
  -3  11   2      777.16     1185.00    691.00 o   0.46617
  -2  11   2     3097.71     4149.00   1087.00 o   0.41565
  -1  11   2     5413.43     6523.00   1779.00 o   0.38328
   0  11   2     9916.40    13552.00   1978.00 o   0.37380
   1  11   2    24535.51    23707.00   1785.00 o   0.38888
   2  11   2      618.18        0.00    494.00 o   0.42592
   3  11   2    11996.90    17415.00   3265.00 o   0.47986
  -4  12   2      291.86      197.00    395.00 o   0.55267
  -3  12   2     9502.81     8605.00   1681.00 o   0.49232
  -2  12   2     7585.00     8602.00   1780.00 o   0.44497
  -1  12   2    11736.43    15040.00   3265.00 o   0.41509
   0  12   2     1547.62     3457.00   1185.00 o   0.40655
   1  12   2     8177.86     7515.00    791.00 o   0.42065
   2  12   2     9660.08    15726.00   2967.00 o   0.45529
   3  12   2    11424.96    18107.00   3364.00 o   0.50627
  -3  13   2     1124.26      988.00    395.00 o   0.51927
  -2  13   2     1344.02     1679.00    889.00 o   0.47478
  -1  13   2    16449.61    21687.00   2971.00 o   0.44707
   0  13   2    19142.21    26850.00   3765.00 o   0.43934
   1  13   2    13635.22    11184.00   1089.00 o   0.45259
   2  13   2     3152.16     4939.00   1482.00 o   0.48512
  -3  14   2      508.26      296.00    395.00 o   0.54687
  -2  14   2     1519.86     1679.00    988.00 o   0.50498
  -1  14   2    16289.78    21192.00   3169.00 o   0.47920
   0  14   2      361.19      395.00    494.00 o   0.47216
   1  14   2       74.72        0.00     99.00 o   0.48468
   2  14   2     1430.51     1383.00    889.00 o   0.51535
   3  14   2      358.59      691.00    691.00 o   0.56119
  -2  15   2       13.80       99.00    197.00 o   0.53552
  -1  15   2      552.46      494.00    494.00 o   0.51144
   1  15   2     1449.12      889.00    296.00 o   0.51689
  -2  16   2      270.43      197.00    296.00 o   0.56634
   0  16   2      380.88      197.00    395.00 o   0.53787
   1  16   2      931.77     1284.00    592.00 o   0.54920
   0  17   2      341.76      197.00    494.00 o   0.57076
  -1 -17   3       47.91      296.00    296.00 o   0.56536
   0 -17   3      362.10      197.00    296.00 o   0.55509
   1 -17   3      678.86        0.00    395.00 o   0.56152
  -1 -16   3       13.51        0.00    296.00 o   0.53314
   0 -16   3     1721.13     2074.00   1383.00 o   0.52239
   1 -16   3      326.52      494.00    395.00 o   0.52937
   2 -16   3      413.76      494.00    494.00 o   0.55340
  -1 -15   3       33.06        0.00    197.00 o   0.50101
   0 -15   3      227.66      790.00    296.00 o   0.48973
   1 -15   3      424.89      296.00    494.00 o   0.49733
   2 -15   3     5138.96     4941.00   1285.00 o   0.52299
   3 -15   3     1316.01      593.00    395.00 o   0.56425
  -1 -14   3     3957.81     3952.00    889.00 o   0.46902
   0 -14   3     6312.84     7809.00   1186.00 o   0.45712
   1 -14   3     2601.56     3457.00    988.00 o   0.46542
   2 -14   3       87.75       99.00    395.00 o   0.49291
   3 -14   3     2873.60     2371.00    889.00 o   0.53664
  -1 -13   3    11338.97     8905.00   1385.00 o   0.43717
   1 -13   3    14858.43    15147.00   1782.00 o   0.43368
   2 -13   3    14545.33    18809.00   2475.00 o   0.46323
   3 -13   3     2580.83     2371.00    593.00 o   0.50967
  -1 -12   3     4001.54     2569.00    790.00 o   0.40551
   1 -12   3     6031.72     6128.00   1186.00 o   0.40215
   2 -12   3     1281.14     1284.00    494.00 o   0.43404
   3 -12   3    10226.13    10683.00   1187.00 o   0.48346
   4 -12   3      383.29      296.00    395.00 o   0.54568
  -1 -11   3     4085.70     3656.00    692.00 o   0.37408
   0 -11   3    24417.59    30258.00   4663.00 o   0.35972
   1 -11   3     1058.13     1383.00    494.00 o   0.37087
   2 -11   3     3257.25     4742.00   1087.00 o   0.40543
   3 -11   3     2196.22     1877.00    593.00 o   0.45813
   4 -11   3      136.38        0.00    296.00 o   0.52352
  -2 -10   3     5424.90     4448.00    791.00 o   0.38298
  -1 -10   3     6091.40     5338.00   1186.00 o   0.34296
   1 -10   3     3625.66     3063.00   1087.00 o   0.33993
   2 -10   3      634.25     1876.00    691.00 o   0.37754
   3 -10   3      292.11      197.00    296.00 o   0.43383
   4 -10   3     9621.21    15133.00   2077.00 o   0.50255
  -2  -9   3     3816.52     4051.00    494.00 o   0.35549
  -1  -9   3      451.85      494.00     99.00 o   0.31222
   0  -9   3    31732.69    24063.00    994.00 o   0.29541
   1  -9   3    23236.44    22327.00   1588.00 o   0.30941
   2  -9   3     1578.78     1284.00    395.00 o   0.35054
   3  -9   3     1132.88      593.00    593.00 o   0.41075
  -3  -8   3      367.51     2370.00   1382.00 o   0.39455
  -2  -8   3     8014.00     8406.00   1088.00 o   0.32902
  -1  -8   3    33290.57    28158.00   4676.00 o   0.28199
   0  -8   3    19461.76    23610.00   1091.00 o   0.26357
   1  -8   3     7010.11     6626.00    791.00 o   0.27946
   2  -8   3    29292.88    28314.00   1292.00 o   0.32466
   3  -8   3     3459.86     3359.00    988.00 o   0.38910
   4  -8   3      577.44      889.00    494.00 o   0.46483
  -4  -7   3     1425.50     2074.00   1185.00 o   0.45332
  -2  -7   3    10126.37     6531.00    693.00 o   0.30383
  -1  -7   3    34554.24    34262.00   1793.00 o   0.25247
   1  -7   3    28693.44    24468.00   2288.00 o   0.25028
   2  -7   3    22782.64    24015.00   1092.00 o   0.30018
   3  -7   3     7227.66     9393.00   1681.00 o   0.36914
   4  -7   3    10436.89    16915.00   2671.00 o   0.44844
  -3  -6   3    26470.26    30273.00   3970.00 o   0.35446
  -2  -6   3    68331.55    56475.00   2608.00 o   0.28027
  -1  -6   3   188538.73   218396.00  10182.00 o   0.22392
   0  -6   3   102241.94    85138.99   2953.00 o   0.20102
   1  -6   3   131143.67   119468.01   3890.00 o   0.22218
   2  -6   3     3969.04     4151.00    494.00 o   0.27748
   3  -6   3    12187.73    16232.00   2375.00 o   0.35115
   4  -6   3     1202.42     1086.00    494.00 o   0.43394
  -4  -5   3     5232.58     5831.00   1779.00 o   0.42369
  -2  -5   3    22653.34    22539.00    894.00 o   0.25879
  -1  -5   3    37765.52    49955.00   2398.00 o   0.19678
   1  -5   3    69430.17    63965.00   3329.00 o   0.19561
   2  -5   3    21737.81    25713.00   1489.00 o   0.25702
   3  -5   3     5027.14     4645.00    692.00 o   0.33546
   4  -5   3     4563.14     3162.00    889.00 o   0.42154
  -4  -4   3    13536.28    20291.00   3266.00 o   0.41206
  -3  -4   3    20691.46    33715.00   4363.00 o   0.32302
  -2  -4   3    22992.73    27516.00   1093.00 o   0.23994
  -1  -4   3    19145.61    18788.00    696.00 o   0.17170
   0  -4   3    55605.64    64487.00   2527.00 o   0.14168
   1  -4   3    75685.95    81217.00   2433.00 o   0.17131
   3  -4   3    27265.67    38330.00   6852.00 o   0.32240
   4  -4   3     3044.88     1284.00    790.00 o   0.41141
  -4  -3   3    19150.14    26555.00   3468.00 o   0.40280
  -3  -3   3    17595.15    17939.00   2379.00 o   0.31138
  -2  -3   3    50493.24    32245.00   1102.00 o   0.22439
  -1  -3   3   221632.22   276431.97  32528.00 o   0.14974
   1  -3   3    96081.05    76907.00   2461.00 o   0.15037
   2  -3   3    13202.96    15063.00    793.00 o   0.22523
   3  -3   3    10768.67     8610.00   1386.00 o   0.31229
  -3  -2   3     6087.18     6426.00   1582.00 o   0.30291
  -2  -2   3    34035.61    32012.00   2094.00 o   0.21286
  -1  -2   3    72631.04    50580.00   1836.00 o   0.13245
   1  -2   3   496431.94   621905.00  64963.00 o   0.13436
   2  -2   3    99765.42    85840.00   5079.00 o   0.21525
   3  -2   3    48868.04    59277.00   4890.00 o   0.30544
  -3  -1   3    11628.80    14947.00   3168.00 o   0.29788
  -2  -1   3    62497.64    63082.00   2213.00 o   0.20603
  -1  -1   3    10796.51    23226.00   2084.00 o   0.12183
   1  -1   3  1760705.25  2261741.00 180237.00 o   0.12521
   2  -1   3    35044.61    34318.00   1397.00 o   0.21004
   3  -1   3    67916.41    66345.00   6314.00 o   0.30205
  -1   0   3   191821.59   130965.99   3779.00 o   0.11968
   3   0   3     6442.01     7811.00    395.00 o   0.30226
  -3   1   3    11869.07    15146.00   2673.00 o   0.29871
  -2   1   3    25942.50    28162.00   1194.00 o   0.20800
  -1   1   3     4835.74     3266.00    396.00 o   0.12642
   1   1   3  1668738.50  1878167.00 104692.01 o   0.13215
   2   1   3    18073.11    10918.00    596.00 o   0.21500
   3   1   3    46769.18    59149.00   2394.00 o   0.30605
  -4   2   3    14968.15    19505.00   3762.00 o   0.39652
  -3   2   3    10252.28     9796.00    495.00 o   0.30454
  -2   2   3    31414.50    34078.00   1196.00 o   0.21667
  -1   2   3    12888.04     9332.00    397.00 o   0.14079
   0   2   3    30665.56    42180.00   3013.00 o   0.10669
   1   2   3   111424.96    90444.99   2581.00 o   0.14706
   2   2   3     9637.27    13860.00    891.00 o   0.22483
   3   2   3      852.53      494.00     99.00 o   0.31329
   4   2   3     3593.30     2964.00    593.00 o   0.40551
  -4   3   3    12419.93    18407.00   3365.00 o   0.40344
  -3   3   3    15984.17    15058.00    892.00 o   0.31376
  -2   3   3    51147.21    47060.00   2103.00 o   0.22979
  -1   3   3    32293.92    37281.00   2899.00 o   0.16076
   0   3   3    47636.39    57505.00   3733.00 o   0.13253
   1   3   3    33163.93    23886.00    800.00 o   0.16724
   2   3   3     1741.71     2568.00    395.00 o   0.23886
   3   3   3     8316.80    12957.00    692.00 o   0.32376
   4   3   3     5066.83     6226.00   1186.00 o   0.41384
  -4   4   3     9635.86    13946.00   2769.00 o   0.41290
  -3   4   3    20624.15    16461.00   1289.00 o   0.32607
  -2   4   3    86794.83    91157.99   4240.00 o   0.24666
  -1   4   3    41476.57    38741.00   2102.00 o   0.18451
   0   4   3   185491.91   145089.00   5065.00 o   0.16102
   1   4   3    21216.06    19186.00    795.00 o   0.19103
   2   4   3     6848.50     6824.00    495.00 o   0.25639
   3   4   3    12526.60    11878.00    792.00 o   0.33714
   4   4   3     5243.85     5930.00   1186.00 o   0.42459
  -4   5   3     9387.54    12264.00   2868.00 o   0.42471
  -3   5   3     2817.98     2865.00    395.00 o   0.34114
  -2   5   3   166767.61   170803.98   8627.00 o   0.26657
  -1   5   3   138300.44   168073.00   6370.00 o   0.21077
   0   5   3    79788.10    99040.00   3646.00 o   0.19096
   1   5   3    14031.80    12689.00    595.00 o   0.21724
   2   5   3     9650.60    11974.00    990.00 o   0.27677
   3   5   3      214.17        0.00    197.00 o   0.35311
   4   5   3     8689.52    10878.00   1879.00 o   0.43756
  -5   6   3     4508.41     8597.00   2569.00 o   0.52438
  -4   6   3     2790.07     3260.00   1580.00 o   0.43870
  -3   6   3    22767.72    21820.00   1587.00 o   0.35863
  -2   6   3    20347.04    24501.00   2182.00 o   0.28889
  -1   6   3    67585.51    76685.00   5025.00 o   0.23871
   0   6   3    32090.21    32580.00   1993.00 o   0.22179
   1   6   3    22686.28    17977.00    695.00 o   0.24510
   2   6   3    12326.70    14256.00   1089.00 o   0.29941
   3   6   3     2562.51     2865.00    988.00 o   0.37134
  -5   7   3     2175.81     1284.00   1580.00 o   0.53765
  -4   7   3    15815.04    21191.00   4654.00 o   0.45466
  -3   7   3     1807.32     2568.00    494.00 o   0.37820
  -2   7   3    29872.54    31105.00   1491.00 o   0.31311
  -1   7   3    44628.81    42517.00   1796.00 o   0.26781
   0   7   3    92819.50   123288.00   3941.00 o   0.25316
   1   7   3    51940.36    81365.00   3399.00 o   0.27411
   2   7   3    12420.11    12077.00   1287.00 o   0.32383
   3   7   3     4669.82     2569.00   1581.00 o   0.39151
   4   7   3     4255.88     6126.00   1581.00 o   0.46944
   5   7   3      461.75      197.00    296.00 o   0.55331
  -5   8   3     1427.96     1778.00    988.00 o   0.55258
  -4   8   3      218.24      691.00    889.00 o   0.47238
  -3   8   3    12616.37    12668.00   1781.00 o   0.39954
  -2   8   3    11672.77    17320.00   2474.00 o   0.33882
   0   8   3    11816.52    14751.00    693.00 o   0.28491
   1   8   3    82347.72    80416.00   3116.00 o   0.30394
   2   8   3    12890.45    16729.00   2277.00 o   0.34967
   3   8   3       88.64     1086.00    889.00 o   0.41333
  -5   9   3      459.41      691.00    592.00 o   0.56903
  -4   9   3    10172.74    13552.00   4649.00 o   0.49169
  -3   9   3     3432.67     3359.00   1087.00 o   0.42238
  -2   9   3    12279.43    14351.00   1584.00 o   0.36570
  -1   9   3     7467.07     8702.00   1582.00 o   0.32824
   0   9   3      179.62       99.00     99.00 o   0.31691
   1   9   3     7101.38     6625.00    494.00 o   0.33437
  -4  10   3      804.60      592.00   1284.00 o   0.51241
  -3  10   3     5756.68     5436.00   1384.00 o   0.44650
  -2  10   3     9611.78    11078.00   1682.00 o   0.39351
  -1  10   3    10292.26     8409.00   1385.00 o   0.35920
   1  10   3    12077.96     8907.00    990.00 o   0.36525
   2  10   3    11704.12    17415.00   2968.00 o   0.40450
   3  10   3      494.13     1481.00   1086.00 o   0.46099
  -4  11   3      105.70        0.00    592.00 o   0.53435
  -3  11   3    14470.86    15245.00   1584.00 o   0.47170
  -2  11   3      801.05     1481.00    790.00 o   0.42208
  -1  11   3    13764.99    17423.00   2277.00 o   0.39049
   0  11   3    53076.35    64831.00   5984.00 o   0.38144
   1  11   3     5866.32     6326.00    791.00 o   0.39647
   2  11   3      172.76       99.00    395.00 o   0.43309
   4  11   3      636.86     1975.00   1086.00 o   0.55169
  -4  12   3      835.23        0.00    592.00 o   0.55740
  -3  12   3     1185.50     1481.00    691.00 o   0.49781
  -2  12   3     7417.12    10381.00   1681.00 o   0.45125
  -1  12   3    32105.84    32974.00   3576.00 o   0.42205
   0  12   3      365.20       99.00    494.00 o   0.41388
   1  12   3     1051.21      691.00    296.00 o   0.42796
   2  12   3     1142.72      691.00   1185.00 o   0.46226
  -3  13   3      155.55        0.00    296.00 o   0.52471
  -2  13   3     4513.36     7114.00   1482.00 o   0.48092
  -1  13   3     1894.25     2173.00   1086.00 o   0.45381
   0  13   3     1636.25     2963.00   1284.00 o   0.44640
   1  13   3     1443.20     1086.00    395.00 o   0.45967
  -2  14   3     2015.83      494.00    691.00 o   0.51101
  -1  14   3     2354.64     1679.00   1185.00 o   0.48574
   0  14   3     3725.28     4742.00   1087.00 o   0.47900
   1  14   3     1744.80     1185.00    494.00 o   0.49154
   2  14   3     6202.64     7414.00   2570.00 o   0.52199
  -2  15   3     1219.02       99.00    593.00 o   0.54143
  -1  15   3     3284.51     3952.00   1778.00 o   0.51780
   2  15   3      607.14      691.00    592.00 o   0.55239
  -2  16   3      643.73      197.00    494.00 o   0.57214
  -1  16   3      569.96      494.00    494.00 o   0.54998
   0  16   3      309.65      592.00    691.00 o   0.54433
  -1 -17   4     1009.19      296.00    395.00 o   0.56535
   0 -17   4      209.95       99.00    197.00 o   0.55525
   1 -17   4      803.09      494.00    494.00 o   0.56185
  -1 -16   4      792.71      889.00    691.00 o   0.53335
   0 -16   4      453.27      691.00    296.00 o   0.52279
   1 -16   4     1436.17      593.00    790.00 o   0.52995
  -1 -15   4      975.74     1777.00    889.00 o   0.50149
   0 -15   4     4200.02     6818.00   1284.00 o   0.49041
   1 -15   4      962.48      987.00    494.00 o   0.49819
   2 -15   4     1062.15     2074.00    889.00 o   0.52399
   3 -15   4      349.89      395.00    296.00 o   0.56535
  -1 -14   4     1213.26     1383.00    494.00 o   0.46978
   0 -14   4      620.99      494.00    296.00 o   0.45811
   1 -14   4     5101.09     8301.00   1384.00 o   0.46660
   2 -14   4     5169.06     4941.00   1680.00 o   0.49422
   3 -14   4     3166.87     1976.00    494.00 o   0.53803
  -1 -13   4     4938.64     7510.00   1383.00 o   0.43827
   0 -13   4      775.32      889.00   1185.00 o   0.42592
   2 -13   4    15650.61    16733.00   1881.00 o   0.46489
   3 -13   4     1675.96     2173.00   1185.00 o   0.51137
   4 -13   4      162.05       99.00    494.00 o   0.57058
  -1 -12   4    12513.79    13756.00   2573.00 o   0.40699
   1 -12   4     3356.74     2667.00    889.00 o   0.40412
   2 -12   4      811.09      889.00    592.00 o   0.43609
   3 -12   4     4010.44     4150.00    790.00 o   0.48550
   4 -12   4     1056.56     1185.00    494.00 o   0.54766
  -2 -11   4    12151.49     9995.00   1385.00 o   0.41281
  -1 -11   4     3450.72     3161.00    692.00 o   0.37602
   0 -11   4      100.76      592.00    790.00 o   0.36200
   1 -11   4     3116.65     2865.00    889.00 o   0.37334
   2 -11   4    15873.22    20399.00   2080.00 o   0.40792
  -3 -10   4     1127.29     4345.00   2271.00 o   0.44240
  -1 -10   4     7565.77     6032.00    692.00 o   0.34542
   0 -10   4    13502.71    18415.00    990.00 o   0.33035
   1 -10   4    11113.77    13161.00   2078.00 o   0.34297
   2 -10   4     3360.12     5928.00    494.00 o   0.38054
   3 -10   4    15622.05    19605.00   2673.00 o   0.43666
   4 -10   4     9057.23     9988.00   1582.00 o   0.50519
  -2  -9   4    13580.78    16731.00   1782.00 o   0.35794
  -1  -9   4    10362.57    12369.00    891.00 o   0.31530
   0  -9   4     8262.53     7715.00    593.00 o   0.29899
   1  -9   4    19961.12    19336.00    992.00 o   0.31314
   2  -9   4    17648.32    21203.00   1486.00 o   0.35411
   3  -9   4     1235.77     2173.00    889.00 o   0.41403
   4  -9   4      404.12       99.00    296.00 o   0.48593
  -3  -8   4      295.80        0.00    790.00 o   0.39682
  -2  -8   4    18191.21    19028.00   1487.00 o   0.33203
  -1  -8   4     3958.20     6819.00    692.00 o   0.28583
   0  -8   4    37758.94    37961.00   1793.00 o   0.26803
   1  -8   4      567.04     1086.00    592.00 o   0.28401
   2  -8   4    29031.88    32680.00   1987.00 o   0.32889
   3  -8   4     9354.67    11374.00   1978.00 o   0.39287
   4  -8   4     8629.76    11669.00   1681.00 o   0.46821
  -3  -7   4     2378.08     3852.00   1482.00 o   0.37631
  -2  -7   4       92.46       99.00     99.00 o   0.30748
  -1  -7   4    89766.37    85204.00   2928.00 o   0.25723
   0  -7   4    35897.94    40869.00   1495.00 o   0.23763
   1  -7   4    25244.14    26826.00   2484.00 o   0.25583
   2  -7   4    19603.68    20327.00   1091.00 o   0.30515
   3  -7   4      212.31       99.00    197.00 o   0.37344
   4  -7   4       22.94       99.00    296.00 o   0.45220
  -4  -6   4      446.63     1382.00    790.00 o   0.43990
  -3  -6   4    13280.70    13364.00   2376.00 o   0.35767
  -2  -6   4     1757.10     1679.00    198.00 o   0.28465
  -1  -6   4     2161.30     3655.00    296.00 o   0.22980
   0  -6   4    27698.63    27279.00   1394.00 o   0.20802
   1  -6   4    13059.04    11692.00    595.00 o   0.22895
   2  -6   4    13233.04    14558.00    990.00 o   0.28327
   3  -6   4     3405.25     3952.00   1976.00 o   0.35602
   4  -6   4      367.67      691.00    790.00 o   0.43811
  -4  -5   4     4402.61     4941.00   1877.00 o   0.42644
  -3  -5   4    21808.38    24197.00   3471.00 o   0.34122
  -2  -5   4   149125.17   126775.00   5423.00 o   0.26399
  -1  -5   4    44651.75    48137.00   2002.00 o   0.20404
   0  -5   4   140267.80   175098.00   7136.00 o   0.17960
   1  -5   4    50341.64    50229.00   3810.00 o   0.20387
   2  -5   4    11926.91     9408.00    594.00 o   0.26372
   3  -5   4     7008.13     6427.00    989.00 o   0.34091
   4  -5   4      488.33     1185.00    494.00 o   0.42611
  -4  -4   4     8185.78    13151.00   3955.00 o   0.41518
  -3  -4   4     4001.75     6719.00   1285.00 o   0.32728
  -2  -4   4    14273.06    16549.00   1486.00 o   0.24604
  -1  -4   4    82423.14    84651.00   3147.00 o   0.18066
   1  -4   4     9976.65    10204.00    396.00 o   0.18136
   2  -4   4      268.41      197.00     99.00 o   0.24706
   3  -4   4      396.85     1086.00    395.00 o   0.32843
   4  -4   4     2136.46     1778.00    494.00 o   0.41639
  -4  -3   4    16349.21    19114.00   2476.00 o   0.40629
  -3  -3   4    24476.68    31959.00   3573.00 o   0.31619
  -2  -3   4    72095.60    69870.00   3524.00 o   0.23142
  -1  -3   4     8874.41    12186.00    991.00 o   0.16069
   0  -3   4   188594.31   133836.00   3322.00 o   0.12949
   1  -3   4   101993.11    81066.00   2972.00 o   0.16247
   2  -3   4    15318.37    13682.00    397.00 o   0.23389
   3  -3   4     6412.76     9886.00   1681.00 o   0.31890
   4  -3   4       75.84       99.00     99.00 o   0.40911
  -3  -2   4    11431.33    14352.00   2672.00 o   0.30824
  -2  -2   4    30019.88    26689.00   1394.00 o   0.22082
  -1  -2   4    33705.61    21729.00    901.00 o   0.14556
   0  -2   4    49896.70    44918.00   2332.00 o   0.11088
   2  -2   4    55068.94    54742.00   2105.00 o   0.22484
   3  -2   4    35835.40    50345.00   6268.00 o   0.31258
   4  -2   4      191.77       99.00    197.00 o   0.40440
  -3  -1   4    23026.42    20442.00   2084.00 o   0.30370
  -1  -1   4   103034.55   124938.00   7738.00 o   0.13686
   1  -1   4   858525.19   844338.94  39654.00 o   0.14125
   2  -1   4    25707.67    24070.00   1094.00 o   0.22042
   3  -1   4     7921.93     7714.00    791.00 o   0.30967
   4  -1   4     5007.50     6918.00   1482.00 o   0.40236
  -3   0   4    42243.64    31492.00   2691.00 o   0.30272
  -2   0   4     2286.04     2668.00    494.00 o   0.21379
  -1   0   4    21662.81    23826.00   1794.00 o   0.13585
   1   0   4   956307.81  1335094.88  93342.00 o   0.14141
   2   0   4    11681.81    18029.00   1189.00 o   0.22089
   3   0   4    15471.17    14365.00    793.00 o   0.31027
   4   0   4      743.17     1777.00    494.00 o   0.40302
  -4   1   4     4889.95     3459.00   1482.00 o   0.39708
  -3   1   4    20054.20    16066.00   1190.00 o   0.30532
  -2   1   4    47671.54    41337.00   1301.00 o   0.21783
  -1   1   4   108947.84   141860.00   5472.00 o   0.14268
   1   1   4   496248.28   504083.00  21810.00 o   0.14908
   2   1   4    15794.25    19834.00   1190.00 o   0.22623
   3   1   4      739.01      889.00    197.00 o   0.31435
   4   1   4     3444.22     3359.00    692.00 o   0.40637
  -4   2   4    10143.63    13849.00   3165.00 o   0.40159
  -3   2   4    11698.77    10393.00    693.00 o   0.31142
  -2   2   4     1883.68     1877.00    691.00 o   0.22665
  -1   2   4    30214.37    20180.00    599.00 o   0.15634
   0   2   4   190793.78   162227.00   5046.00 o   0.12726
   1   2   4    43414.77    36625.00   1605.00 o   0.16319
   2   2   4    19959.31    18761.00    794.00 o   0.23611
   3   2   4    14154.93    17924.00    891.00 o   0.32178
   4   2   4     1014.09      395.00    296.00 o   0.41234
  -4   3   4    12307.92    24344.00   4453.00 o   0.40872
  -3   3   4    34371.25    36899.00   2089.00 o   0.32081
  -2   3   4     4693.92     5140.00    494.00 o   0.23974
  -1   3   4    48390.39    49307.00   2912.00 o   0.17523
   0   3   4   125941.05   114468.01   5081.00 o   0.15040
   1   3   4    33139.52    32247.00   1398.00 o   0.18226
   2   3   4     9390.07    12173.00    693.00 o   0.24999
  -4   4   4      815.35       99.00    494.00 o   0.41834
  -3   4   4     3549.85     3063.00    395.00 o   0.33323
  -2   4   4   148627.64   179918.00   8090.00 o   0.25643
  -1   4   4   130676.45   102134.00   3596.00 o   0.19786
   0   4   4    81950.09    66810.00   2741.00 o   0.17671
   1   4   4   118818.75   111690.00   4194.00 o   0.20490
   2   4   4     3788.32     4249.00    494.00 o   0.26725
   3   4   4       19.48        0.00     99.00 o   0.34575
   4   4   4     1854.21     1481.00    593.00 o   0.43168
  -5   5   4     1225.90     2469.00   1580.00 o   0.51734
  -4   5   4     5282.91     6127.00   2075.00 o   0.43029
  -3   5   4     3047.39     3161.00    395.00 o   0.34835
  -2   5   4    18805.13    19735.00    793.00 o   0.27608
  -1   5   4   118775.41   129271.00   5306.00 o   0.22310
   1   5   4    10605.59    12477.00    891.00 o   0.23007
   2   5   4    13098.27    17330.00   2377.00 o   0.28728
   3   5   4      359.37      395.00    197.00 o   0.36168
   4   5   4    13202.93    14449.00   2177.00 o   0.44472
  -5   6   4     2582.81     4741.00   1877.00 o   0.52896
  -4   6   4     3556.81     6619.00   2272.00 o   0.44438
  -3   6   4     9743.14    11574.00   1088.00 o   0.36582
  -2   6   4    15450.15    16248.00   1090.00 o   0.29810
  -1   6   4    41394.11    35524.00   1597.00 o   0.25016
   0   6   4   151340.22   134997.00   4726.00 o   0.23447
   1   6   4     9056.84     7718.00    495.00 o   0.25701
   2   6   4    14049.25    15549.00    990.00 o   0.30954
   3   6   4      508.90      691.00    494.00 o   0.37982
   4   6   4     4663.25     5929.00   1383.00 o   0.45977
  -5   7   4      433.94        0.00    691.00 o   0.54234
  -4   7   4     2416.12     1482.00   1185.00 o   0.46040
  -3   7   4     8149.06    10284.00   2176.00 o   0.38534
  -2   7   4    27394.69    26218.00   1291.00 o   0.32200
  -1   7   4    21587.75    21138.00    992.00 o   0.27850
   0   7   4    58667.01    61695.00   2804.00 o   0.26480
   1   7   4    28693.20    43433.00   1491.00 o   0.28524
   2   7   4     3763.19     4446.00   1877.00 o   0.33360
   3   7   4     1663.27     2765.00   1383.00 o   0.39986
   5   7   4      667.34       99.00    296.00 o   0.55959
  -5   8   4      233.45        0.00    395.00 o   0.55737
  -4   8   4      460.61     1185.00   1086.00 o   0.47818
  -3   8   4     3465.72     2766.00    889.00 o   0.40661
  -2   8   4    36720.29    44364.00   4078.00 o   0.34740
  -1   8   4     5529.18     4349.00    494.00 o   0.30778
   0   8   4    30755.69    37978.00   1591.00 o   0.29571
   1   8   4    27416.12    18969.00    894.00 o   0.31440
   2   8   4     9711.20    14641.00   2869.00 o   0.35907
   3   8   4    11677.70    15534.00   2968.00 o   0.42154
  -5   9   4      475.72       99.00    395.00 o   0.57389
  -4   9   4     1778.83     3753.00   1679.00 o   0.49750
  -3   9   4     8569.34     8801.00   1384.00 o   0.42936
  -2   9   4    15391.99    15349.00   2080.00 o   0.37399
  -1   9   4     8685.12     7616.00   1385.00 o   0.33774
   0   9   4     8850.63     9397.00    692.00 o   0.32703
   1   9   4     7326.16     7515.00    494.00 o   0.34426
   2   9   4     2059.32     4050.00   1383.00 o   0.38570
   3   9   4      765.28      395.00    592.00 o   0.44462
  -4  10   4      378.49      296.00    691.00 o   0.51822
  -3  10   4     9862.43    12364.00   1681.00 o   0.45338
  -2  10   4     5856.51     8204.00   1384.00 o   0.40154
  -1  10   4    27180.20    28884.00   2779.00 o   0.36823
   0  10   4    39096.57    59102.00   4179.00 o   0.35866
   1  10   4    10987.29     9499.00   1583.00 o   0.37465
  -4  11   4      225.58      197.00    494.00 o   0.54016
  -3  11   4     6691.33     6623.00   1285.00 o   0.47847
  -2  11   4     7214.61     7415.00   1878.00 o   0.42985
  -1  11   4    22160.25    27561.00   3470.00 o   0.39912
   0  11   4    11228.02    10785.00   1781.00 o   0.39051
   1  11   4    15337.81    15348.00   1188.00 o   0.40545
   2  11   4     9547.93    14638.00   3857.00 o   0.44154
   3  11   4       82.81        0.00    296.00 o   0.49417
   4  11   4     1272.30      790.00    691.00 o   0.55869
  -4  12   4      451.58     1679.00    889.00 o   0.56318
  -2  12   4     6156.18     7413.00   1878.00 o   0.45880
  -1  12   4     1618.74     3654.00   1086.00 o   0.43033
   0  12   4    42467.84    62592.00   5772.00 o   0.42255
   1  12   4     2526.53     1877.00    494.00 o   0.43657
   2  12   4     1884.45     1778.00    889.00 o   0.47045
   3  12   4      427.44        0.00    395.00 o   0.52032
  -3  13   4     3529.94     3952.00    790.00 o   0.53126
   0  13   4     3507.11     5532.00   1284.00 o   0.45472
   1  13   4      428.49      395.00    296.00 o   0.46795
   2  13   4      168.37      395.00    494.00 o   0.49987
   3  13   4      849.93     1185.00    889.00 o   0.54721
  -3  14   4        1.95       99.00    296.00 o   0.55871
  -1  14   4    11452.20    16226.00   3166.00 o   0.49344
   0  14   4    14262.21    16234.00   2277.00 o   0.48701
   1  14   4     7506.23     6427.00   1483.00 o   0.49955
   2  14   4      558.39     1185.00    592.00 o   0.52972
  -2  15   4      109.23       99.00    197.00 o   0.54840
  -1  15   4     1445.40      691.00    889.00 o   0.52527
   0  15   4      427.25        0.00    296.00 o   0.51939
   2  15   4     1403.01      790.00    889.00 o   0.55992
  -1  16   4     1325.23      790.00    593.00 o   0.55724
   0  16   4      771.30      494.00    395.00 o   0.55184
  -1 -17   5     2427.03     3062.00    691.00 o   0.56643
   0 -17   5      653.64      592.00    494.00 o   0.55653
   1 -17   5      793.80      592.00    494.00 o   0.56328
  -1 -16   5      291.20       99.00    197.00 o   0.53472
   0 -16   5      194.79      197.00    296.00 o   0.52438
   1 -16   5     1999.30     1086.00    889.00 o   0.53169
   2 -16   5     2569.98     4346.00   1087.00 o   0.55597
  -1 -15   5      319.44      494.00    296.00 o   0.50319
   0 -15   5      951.04     2271.00    889.00 o   0.49234
   1 -15   5     4839.31     6522.00   1087.00 o   0.50029
   2 -15   5     4788.44     5732.00   3063.00 o   0.52617
  -1 -14   5     2426.35     2963.00    691.00 o   0.47186
   0 -14   5    11346.43    11279.00   1583.00 o   0.46045
   1 -14   5    13216.92    12965.00   1584.00 o   0.46910
   2 -14   5     4544.09     4447.00   1482.00 o   0.49678
   3 -14   5     1159.39      988.00    395.00 o   0.54055
  -2 -13   5     4853.84     6917.00   1680.00 o   0.47268
  -1 -13   5     7358.70     4943.00    791.00 o   0.44077
   0 -13   5     5079.61     5238.00   1087.00 o   0.42872
   1 -13   5     3775.58     4248.00    790.00 o   0.43819
   2 -13   5     4630.75     5929.00    988.00 o   0.46787
   3 -13   5      201.93      395.00    296.00 o   0.51427
   4 -13   5      150.01        0.00    395.00 o   0.57334
  -3 -12   5      462.32       99.00    395.00 o   0.49473
  -2 -12   5      571.54     3456.00   2469.00 o   0.44393
  -1 -12   5    37792.80    32414.00   6363.00 o   0.40998
   0 -12   5     6370.11     8501.00   2274.00 o   0.39721
   1 -12   5     2410.20     2173.00    889.00 o   0.40760
   2 -12   5     5777.10     6029.00    890.00 o   0.43954
   3 -12   5    12786.07    18210.00   2375.00 o   0.48880
   4 -12   5     1021.09     2864.00   1086.00 o   0.55076
  -3 -11   5     6630.92     9292.00   2966.00 o   0.46949
  -2 -11   5     7429.30     6525.00   2472.00 o   0.41582
  -1 -11   5     8949.52    13945.00   4451.00 o   0.37957
   0 -11   5    17202.68    14959.00   2378.00 o   0.36595
   1 -11   5    33750.66    30906.00   3180.00 o   0.37743
   2 -11   5    19863.91    18631.00   1288.00 o   0.41190
   3 -11   5    10748.13    10288.00   2077.00 o   0.46428
   4 -11   5     2540.14     2371.00    988.00 o   0.52928
  -3 -10   5     4425.49     9881.00   2668.00 o   0.44527
  -2 -10   5      189.84      296.00    296.00 o   0.38847
  -1 -10   5    11409.39     9599.00   1188.00 o   0.34963
   0 -10   5     9025.50    10485.00    593.00 o   0.33504
   1 -10   5    10898.98    15238.00   1682.00 o   0.34777
   2 -10   5    19175.09    21801.00   1387.00 o   0.38512
   3 -10   5     1273.90     1383.00    691.00 o   0.44088
   4 -10   5      288.51      592.00    592.00 o   0.50903
  -4  -9   5     1579.26      296.00    593.00 o   0.49413
  -3  -9   5    23421.05    30243.00   7239.00 o   0.42224
  -2  -9   5    11787.33    11974.00   1385.00 o   0.36208
  -1  -9   5    21341.04    22415.00    893.00 o   0.32030
   0  -9   5     4653.77     3459.00    296.00 o   0.30457
   1  -9   5    39877.41    38535.00   2290.00 o   0.31877
   2  -9   5     2611.92     2865.00    691.00 o   0.35937
   3  -9   5    24788.57    27474.00   3471.00 o   0.41877
   4  -9   5     3439.87     2865.00    988.00 o   0.49017
  -4  -8   5     8313.88    11569.00   2966.00 o   0.47561
  -3  -8   5    13152.02    16331.00   3365.00 o   0.40062
  -2  -8   5    20875.12    18443.00   1586.00 o   0.33685
  -1  -8   5     2482.30     2667.00    395.00 o   0.29175
   0  -8   5    18003.68    29748.00   1190.00 o   0.27468
   1  -8   5      195.55      197.00    197.00 o   0.29063
   2  -8   5      618.46      494.00    197.00 o   0.33490
   3  -8   5     2607.99     3655.00    790.00 o   0.39817
  -4  -7   5      610.72      494.00    889.00 o   0.45873
  -3  -7   5     7062.98     6822.00   2076.00 o   0.38063
  -2  -7   5    17296.80    15361.00    793.00 o   0.31307
  -1  -7   5    27541.90    22068.00   1292.00 o   0.26425
   0  -7   5    22226.38    32473.00   1986.00 o   0.24560
   1  -7   5    45810.81    34747.00   2197.00 o   0.26362
   2  -7   5     3721.49     3557.00    296.00 o   0.31201
   3  -7   5     7890.29     7120.00   1088.00 o   0.37933
   4  -7   5     2132.60     2173.00    889.00 o   0.45729
  -4  -6   5     3083.60     4643.00   1581.00 o   0.44366
  -3  -6   5     1588.84     1975.00   1778.00 o   0.36256
  -2  -6   5    30341.90    25351.00   1392.00 o   0.29110
  -1  -6   5    74844.63    65158.00   2820.00 o   0.23815
   0  -6   5    57793.91    47476.00   2108.00 o   0.21765
   1  -6   5    27656.78    30037.00   1194.00 o   0.23813
   2  -6   5    15839.65    12485.00    694.00 o   0.29108
   3  -6   5      690.80      691.00    494.00 o   0.36253
   4  -6   5     4744.55     6423.00   1383.00 o   0.44363
  -4  -5   5      360.10      987.00    987.00 o   0.43060
  -3  -5   5    11447.78    11479.00   2078.00 o   0.34669
  -2  -5   5    97331.69    88007.00   4345.00 o   0.27138
  -1  -5   5   120510.13   166164.98   8891.00 o   0.21397
   0  -5   5    69229.26    96597.00   4138.00 o   0.19131
   1  -5   5     7986.71     8709.00    693.00 o   0.21470
   2  -5   5     8282.36     7024.00    396.00 o   0.27254
   3  -5   5      329.82      395.00    395.00 o   0.34805
  -4  -4   5      137.86       99.00    296.00 o   0.41974
  -3  -4   5     1676.58     2568.00    988.00 o   0.33334
  -2  -4   5   197001.59   178359.00   9115.00 o   0.25443
  -1  -4   5    55390.33    39596.00   1407.00 o   0.19243
   0  -4   5   129645.49   127556.99   4548.00 o   0.16736
   1  -4   5    86607.07    63507.00   1928.00 o   0.19408
   2  -4   5    18583.91    16267.00    893.00 o   0.25692
   4  -4   5     3550.99     3161.00    889.00 o   0.42277
  -4  -3   5     2830.83     3853.00   1284.00 o   0.41125
  -3  -3   5    24997.37    29877.00   4367.00 o   0.32284
  -2  -3   5     3846.51     4546.00    593.00 o   0.24083
  -1  -3   5   145000.25   120200.00   5600.00 o   0.17452
   0  -3   5    90231.68   115703.99   6246.00 o   0.14696
   1  -3   5    22413.88    26071.00   1393.00 o   0.17725
   2  -3   5     7241.84    11079.00    692.00 o   0.24479
   3  -3   5     9941.38    12367.00   1187.00 o   0.32727
   4  -3   5     3165.45     4347.00    988.00 o   0.41590
  -3  -2   5     3737.56     2964.00    988.00 o   0.31545
  -2  -2   5     8816.53     6433.00    495.00 o   0.23119
  -1  -2   5    71923.42    52123.00   2839.00 o   0.16145
   0  -2   5    54960.76    55064.00   2733.00 o   0.13178
   1  -2   5    62430.76    55049.00   4444.00 o   0.16538
   2  -2   5     1617.37     1778.00    296.00 o   0.23667
   4  -2   5      712.78      691.00    691.00 o   0.41156
  -3  -1   5    16118.11    20905.00   2774.00 o   0.31141
  -2  -1   5    28126.00    32144.00   1294.00 o   0.22599
  -1  -1   5      430.27      395.00    197.00 o   0.15445
   0  -1   5    44502.73    36115.00   1715.00 o   0.12376
   1  -1   5   264544.69   256199.00  14306.00 o   0.15956
   2  -1   5    51610.95    35243.00   1602.00 o   0.23299
   3  -1   5     7606.93     8604.00    593.00 o   0.31905
   4  -1   5     1441.71     2765.00    691.00 o   0.40985
  -3   0   5    25727.06    22140.00   1092.00 o   0.31084
  -2   0   5    24699.85    31517.00   2287.00 o   0.22557
  -1   0   5   199518.17   240989.98  12225.00 o   0.15434
   0   0   5   405030.84   753156.00  65710.00 o   0.12428
   1   0   5   136225.30   136463.00   4981.00 o   0.16047
   2   0   5    49866.27    51235.00   5003.00 o   0.23396
  -4   1   5    20049.70    28244.00   4162.00 o   0.40337
  -3   1   5     5468.53     5041.00    494.00 o   0.31376
  -2   1   5    19818.02    17274.00    893.00 o   0.22993
  -1   1   5    37427.53    38049.00   1702.00 o   0.16115
   0   1   5   286936.41   248704.00  10321.00 o   0.13325
   1   1   5   163708.83   142260.00   4286.00 o   0.16799
   2   1   5   137714.44   134545.00   4809.00 o   0.23952
   3   1   5     4915.25     3459.00    395.00 o   0.32434
  -4   2   5     2783.53     5137.00   1778.00 o   0.40810
  -3   2   5    24355.44    21734.00    992.00 o   0.32008
  -2   2   5    33293.11    37352.00   1295.00 o   0.23882
  -1   2   5    37858.88    36822.00   1001.00 o   0.17406
   0   2   5   180689.91   150789.00   6455.00 o   0.14914
   1   2   5   123605.64   111893.99   4628.00 o   0.18130
   2   2   5   108628.43   123282.98   6900.00 o   0.24936
   3   2   5     1230.50     1481.00    198.00 o   0.33192
  -3   3   5     9824.87     8112.00    594.00 o   0.32960
  -2   3   5    37137.75    29205.00    897.00 o   0.25175
  -1   3   5    32433.43    35913.00   2394.00 o   0.19185
   0   3   5    45811.05    66141.00   3111.00 o   0.17004
   1   3   5   152723.72   141714.00   5272.00 o   0.19925
   2   3   5    31896.94    24279.00   2090.00 o   0.26301
   3   3   5      465.70      790.00    296.00 o   0.34253
   4   3   5     4500.91     5039.00   1087.00 o   0.42914
  -4   4   5    18464.24    24173.00   6142.00 o   0.42518
  -3   4   5     3906.74     4051.00    395.00 o   0.34205
  -2   4   5     4910.70     6030.00    494.00 o   0.26815
  -1   4   5    44779.53    39914.00   1200.00 o   0.21329
   0   4   5   419505.63   432679.97  22368.00 o   0.19432
   1   4   5     3875.74     4250.00    297.00 o   0.22071
   2   4   5     7131.76     7714.00    791.00 o   0.27990
   4   4   5     2568.70     3753.00    988.00 o   0.44006
  -4   5   5     1434.26      889.00    889.00 o   0.43722
  -3   5   5     5104.03     5732.00    791.00 o   0.35714
  -2   5   5    69367.95    62393.00   2909.00 o   0.28742
  -1   5   5    77130.45    68926.99   3728.00 o   0.23740
   0   5   5    10819.83    19016.00   1783.00 o   0.22089
   1   5   5    10648.19    15346.00    792.00 o   0.24475
   2   5   5     2933.48     3557.00    494.00 o   0.29949
   3   5   5     1300.68      790.00    790.00 o   0.37171
   4   5   5      765.73      592.00    592.00 o   0.45313
  -5   6   5     1105.75     1778.00   1383.00 o   0.53466
  -4   6   5      924.22     2074.00   1975.00 o   0.45136
  -3   6   5    17321.47    16048.00   1882.00 o   0.37453
  -2   6   5    29982.64    22560.00   1193.00 o   0.30903
  -1   6   5    42504.53    30929.00   1397.00 o   0.26346
   0   6   5    40876.50    43202.00   1995.00 o   0.24900
   1   6   5    54041.38    55010.00   2400.00 o   0.27069
   2   6   5    17358.15    23089.00   2180.00 o   0.32129
  -5   7   5      263.98      987.00   1580.00 o   0.54812
  -4   7   5     7847.07     7811.00   2571.00 o   0.46741
  -2   7   5    23234.96    17263.00   1587.00 o   0.33251
  -1   7   5    14391.89    11590.00    693.00 o   0.29092
   0   7   5    86805.66    99130.00   4231.00 o   0.27819
   1   7   5    30661.46    54774.00   2883.00 o   0.29803
   2   7   5    32294.10    44921.00   6559.00 o   0.34487
   4   7   5      311.74     1679.00    987.00 o   0.48499
   5   7   5      212.67        0.00    197.00 o   0.56690
  -5   8   5      897.09     2370.00   1679.00 o   0.56321
  -4   8   5     4891.31     7708.00   2372.00 o   0.48517
  -3   8   5    15457.70    19803.00   2277.00 o   0.41504
  -2   8   5      792.57      592.00    395.00 o   0.35751
  -1   8   5    15617.76    24667.00   1684.00 o   0.31944
   0   8   5    21553.77    26683.00   1290.00 o   0.30815
   1   8   5     2624.35     3260.00    296.00 o   0.32642
   2   8   5    15784.61    18718.00   3367.00 o   0.36991
   3   8   5     3690.50     2569.00   2075.00 o   0.43103
   4   8   5      720.31     1876.00   1086.00 o   0.50342
  -4   9   5      432.66      790.00    889.00 o   0.50447
  -3   9   5     5107.35     6127.00   1186.00 o   0.43764
  -2   9   5    19811.39    22893.00   3072.00 o   0.38372
  -1   9   5     3447.93     3557.00    988.00 o   0.34876
   0   9   5    16275.64    16642.00   1189.00 o   0.33868
   1   9   5     3479.16     4446.00    494.00 o   0.35562
   2   9   5     7248.57     7712.00   2076.00 o   0.39611
   3   9   5     7228.72     9985.00   2274.00 o   0.45390
   4   9   5     1924.67     6716.00   2667.00 o   0.52328
  -4  10   5     2921.49     2470.00   1284.00 o   0.52515
  -3  10   5    13683.32    16430.00   1881.00 o   0.46149
  -2  10   5     3431.24     3161.00   1877.00 o   0.41091
  -1  10   5    10968.80    13159.00   1979.00 o   0.37868
   0  10   5     8600.91     9692.00   1385.00 o   0.36964
   1  10   5     3286.39     2272.00    692.00 o   0.38543
   2  10   5    23966.48    33520.00   4859.00 o   0.42326
   3  10   5     2613.70     3951.00   1482.00 o   0.47795
  -4  11   5      353.47       99.00    494.00 o   0.54703
  -3  11   5     3199.99     1976.00   1087.00 o   0.48641
  -2  11   5      543.21       99.00    395.00 o   0.43890
  -1  11   5     7097.71    11468.00   3164.00 o   0.40908
   0  11   5    16108.05    16241.00   1981.00 o   0.40093
   1  11   5     3224.84     4050.00    692.00 o   0.41572
   2  11   5     2803.82     1976.00    988.00 o   0.45120
   3  11   5       93.96      691.00    889.00 o   0.50302
   4  11   5      723.96       99.00    395.00 o   0.56670
  -4  12   5     1684.44     1383.00    790.00 o   0.56999
  -3  12   5     4138.28     3656.00    889.00 o   0.51225
  -2  12   5     6134.35     8303.00   1581.00 o   0.46754
  -1  12   5     6624.81    12752.00   2175.00 o   0.43986
   0  12   5     9849.34    11968.00   2572.00 o   0.43247
   1  12   5     5130.73     6127.00   1482.00 o   0.44640
   2  12   5     1041.45     1086.00    691.00 o   0.47979
   3  12   5      288.13      395.00    592.00 o   0.52896
  -3  13   5      944.38       99.00    494.00 o   0.53887
  -2  13   5     5930.79     7709.00   2076.00 o   0.49673
  -1  13   5    20624.17    24281.00   3964.00 o   0.47094
   0  13   5     2230.09     1679.00    889.00 o   0.46422
   1  13   5     1276.87     1383.00    691.00 o   0.47739
   2  13   5     1209.07     1284.00    593.00 o   0.50891
   3  13   5       14.24      197.00    889.00 o   0.55565
  -3  14   5      156.51        0.00    395.00 o   0.56617
  -2  14   5      847.62        0.00    395.00 o   0.52637
   0  14   5    11701.93    16326.00   2375.00 o   0.49614
   1  14   5      348.79      494.00    494.00 o   0.50864
   2  14   5      678.79     1086.00    592.00 o   0.53848
  -2  15   5     1020.85      494.00    395.00 o   0.55639
  -1  15   5     2454.88     3951.00   1679.00 o   0.53379
   0  15   5      153.33      592.00    494.00 o   0.52818
   2  15   5       98.63        0.00    296.00 o   0.56843
  -1  16   5      494.90      197.00    296.00 o   0.56549
   0  16   5     1172.04     1185.00    395.00 o   0.56035
  -1 -17   6     6454.78     8404.00   1483.00 o   0.56859
   0 -17   6     1138.07      395.00    593.00 o   0.55890
   1 -17   6       80.01      395.00    395.00 o   0.56580
  -1 -16   6      549.93      197.00    395.00 o   0.53725
   0 -16   6     1237.78      790.00    296.00 o   0.52713
   1 -16   6      242.43       99.00    296.00 o   0.53459
   2 -16   6     2147.61        0.00   1482.00 o   0.55891
  -1 -15   6     1144.93      494.00    395.00 o   0.50611
   0 -15   6     4506.38     9684.00   1779.00 o   0.49552
   1 -15   6     7846.26     7515.00   1285.00 o   0.50361
   2 -15   6     4048.27     3063.00    889.00 o   0.52951
  -1 -14   6    33705.65    37552.00   4868.00 o   0.47522
   0 -14   6    13244.65     8512.00   1683.00 o   0.46411
   1 -14   6     1215.43     1284.00    395.00 o   0.47290
   2 -14   6      500.14      691.00    395.00 o   0.50055
   3 -14   6      247.50      395.00    296.00 o   0.54420
  -2 -13   6    12999.29    12668.00   4553.00 o   0.47610
  -1 -13   6     7220.04     6822.00   2570.00 o   0.44465
   0 -13   6      182.49      395.00    691.00 o   0.43293
   1 -13   6    10528.70    11970.00   1978.00 o   0.44253
   2 -13   6     5344.61     5930.00   1087.00 o   0.47214
   3 -13   6     2015.22      790.00    395.00 o   0.51834
  -2 -12   6     8388.99    10185.00   2571.00 o   0.44784
  -1 -12   6     1914.57     1975.00    593.00 o   0.41444
   1 -12   6      422.99      494.00    296.00 o   0.41256
   2 -12   6    10032.24    13848.00   1583.00 o   0.44435
   3 -12   6    21959.95    29641.00   4362.00 o   0.49333
   4 -12   6     1270.98     1284.00    988.00 o   0.55496
  -3 -11   6      138.17        0.00    790.00 o   0.47324
  -2 -11   6     1101.15      593.00    494.00 o   0.42028
  -1 -11   6     6631.97     5437.00   1087.00 o   0.38470
   0 -11   6    12753.66    14846.00   1683.00 o   0.37153
   1 -11   6    24072.51    21523.00   2777.00 o   0.38309
   3 -11   6     5846.82     5041.00   1483.00 o   0.46931
   4 -11   6      970.92     1580.00    691.00 o   0.53387
  -4 -10   6      586.13        0.00    395.00 o   0.51758
  -3 -10   6     4251.46     6818.00   2371.00 o   0.44949
  -2 -10   6     2905.66     2173.00    593.00 o   0.39355
  -1 -10   6     8654.11     7121.00   1385.00 o   0.35554
   0 -10   6     3454.80     3952.00    494.00 o   0.34148
   1 -10   6     4274.37     7411.00   2668.00 o   0.35425
   2 -10   6    21354.56    19429.00   2280.00 o   0.39123
   3 -10   6    17680.98    21395.00   3764.00 o   0.44644
   4 -10   6     2201.05     4346.00   1086.00 o   0.51404
  -4  -9   6      428.68      197.00    691.00 o   0.49799
  -3  -9   6     8521.11     8306.00   2571.00 o   0.42698
  -2  -9   6     5333.67     5930.00    692.00 o   0.36785
  -1  -9   6    12858.07    13662.00   1782.00 o   0.32711
   0  -9   6     1161.88      988.00    296.00 o   0.31203
   1  -9   6    10804.20     9598.00    792.00 o   0.32620
   2  -9   6    12268.39    14054.00   1287.00 o   0.36625
   3  -9   6     6343.12     8699.00   1384.00 o   0.42491
   4  -9   6      383.51      987.00    790.00 o   0.49562
  -4  -8   6     5240.48     9487.00   2866.00 o   0.47988
  -3  -8   6    10163.11    13354.00   3066.00 o   0.40591
  -2  -8   6     1188.40     1580.00    296.00 o   0.34340
   0  -8   6     5975.21     8799.00    692.00 o   0.28337
   1  -8   6    88862.28    81249.00   3927.00 o   0.29917
   2  -8   6    17045.18    17437.00   1090.00 o   0.34263
   3  -8   6     1956.31     1086.00    494.00 o   0.40492
   4  -8   6     5491.43     5831.00   1384.00 o   0.47876
   5  -8   6      901.62      296.00    296.00 o   0.55960
  -4  -7   6     2443.64     3556.00   1580.00 o   0.46341
  -3  -7   6     1695.61     1481.00   1876.00 o   0.38651
  -2  -7   6    14356.29    13271.00   1585.00 o   0.32049
  -1  -7   6    28717.55    25846.00   1491.00 o   0.27335
   0  -7   6   104660.46   106706.99   3749.00 o   0.25575
   1  -7   6    48274.67    69309.00   3495.00 o   0.27346
   2  -7   6    21128.52    23802.00   1785.00 o   0.32067
   4  -7   6     9364.66    11868.00   3264.00 o   0.46365
  -4  -6   6      730.94      889.00    790.00 o   0.44877
  -3  -6   6     5960.83     6030.00   1680.00 o   0.36906
  -2  -6   6    12939.78    11090.00    891.00 o   0.29948
  -1  -6   6     3638.41     3162.00    494.00 o   0.24870
   0  -6   6    76093.71    71878.00   2621.00 o   0.22957
   1  -6   6     9171.76     8115.00    594.00 o   0.24946
   2  -6   6     5880.53     5635.00    494.00 o   0.30074
   3  -6   6      561.76      790.00    790.00 o   0.37059
   4  -6   6      661.67      889.00   1086.00 o   0.45046
  -4  -5   6     6146.34     6721.00   3163.00 o   0.43615
  -3  -5   6     2944.20     4248.00   1482.00 o   0.35382
  -2  -5   6      802.37      494.00    296.00 o   0.28078
  -1  -5   6    65948.38    93718.00   5631.00 o   0.22620
   0  -5   6    93282.18    96957.99   3350.00 o   0.20537
   1  -5   6    16343.49    13687.00    793.00 o   0.22774
   2  -5   6    16760.14    21113.00   1388.00 o   0.28327
   3  -5   6       65.33        0.00    197.00 o   0.35678
   4  -5   6    14176.08    15343.00   2475.00 o   0.43935
  -4  -4   6     3365.87     4248.00   1383.00 o   0.42572
  -3  -4   6     2206.03     1383.00    988.00 o   0.34112
  -2  -4   6    75856.34    66275.00   3319.00 o   0.26489
  -1  -4   6    65336.70    64135.00   2114.00 o   0.20654
   0  -4   6   273382.19   246929.00  10858.00 o   0.18393
   1  -4   6    90016.04    76645.00   4866.00 o   0.20900
   2  -4   6     6320.21     5142.00    890.00 o   0.26873
   3  -4   6     1268.78      691.00    593.00 o   0.34559
   4  -4   6     4759.04     5830.00   1186.00 o   0.43050
  -4  -3   6     2392.87     2766.00    889.00 o   0.41764
  -3  -3   6     9971.58     6530.00   1088.00 o   0.33122
  -2  -3   6    45182.19    36852.00   2197.00 o   0.25235
  -1  -3   6    44295.06    44870.00   2804.00 o   0.19060
   0  -3   6   148210.52   140138.00   6346.00 o   0.16632
   1  -3   6   122459.45   133740.98   5538.00 o   0.19410
   2  -3   6     3317.45     3063.00    296.00 o   0.25763
   3  -3   6     4322.34     4249.00    988.00 o   0.33727
   4  -3   6     8733.11    11570.00   1780.00 o   0.42404
  -3  -2   6    33684.64    20782.00   3082.00 o   0.32441
  -2  -2   6    56588.91    44689.00   1703.00 o   0.24366
  -1  -2   6    79192.97    63993.00   2028.00 o   0.17939
   0  -2   6   182896.80   187952.98   8351.00 o   0.15387
   1  -2   6   129072.51   118306.99   5148.00 o   0.18399
   2  -2   6   105294.73   100469.99   8111.00 o   0.25041
   3  -2   6     3099.48     4940.00   1087.00 o   0.33203
   4  -2   6     9139.05     8901.00   1385.00 o   0.42008
  -3  -1   6     4545.43     5435.00    395.00 o   0.32086
  -2  -1   6    14366.97    19128.00   1685.00 o   0.23925
  -1  -1   6     5294.75     4451.00    396.00 o   0.17382
   0  -1   6   346744.53   284559.00  12328.00 o   0.14788
   1  -1   6   103351.34    77274.00   2658.00 o   0.17946
   2  -1   6    95874.09   109172.00   5059.00 o   0.24743
   3  -1   6    15153.32    12975.00    990.00 o   0.33003
   4  -1   6      820.05      987.00    494.00 o   0.41869
  -3   0   6     9367.99    10882.00    693.00 o   0.32068
   0   0   6     1231.87     3754.00    988.00 o   0.14914
   1   0   6    45772.93    81016.00   3910.00 o   0.18094
   2   0   6    20243.73    26301.00   1191.00 o   0.24883
   3   0   6      805.89     2469.00    494.00 o   0.33133
  -4   1   6    18897.15    28238.00   4756.00 o   0.41106
  -3   1   6    18209.70    15560.00   1883.00 o   0.32389
  -2   1   6    27354.78    26253.00   1193.00 o   0.24397
  -1   1   6    62980.95    46990.00   1311.00 o   0.18115
   0   1   6   135383.91   141645.00   6023.00 o   0.15746
   1   1   6   320203.66   275722.00  12177.00 o   0.18829
   2   1   6    52013.96    49315.00   1901.00 o   0.25455
   3   1   6     8632.61     9792.00    791.00 o   0.33588
  -4   2   6    31965.12    34962.00   5463.00 o   0.41601
  -3   2   6      483.02      296.00    296.00 o   0.33039
  -2   2   6    28617.28    31029.00   1691.00 o   0.25285
  -1   2   6    27605.60    22910.00    996.00 o   0.19336
   0   2   6    40980.84    27650.00   1503.00 o   0.17184
   1   2   6    39629.73    50671.00   3798.00 o   0.20087
   2   2   6   107658.07   101846.00   6283.00 o   0.26429
   3   2   6     7868.25     8109.00    692.00 o   0.34356
  -4   3   6     6376.94    11664.00   2867.00 o   0.42347
  -3   3   6     6962.55     8108.00    989.00 o   0.33998
  -2   3   6    44233.90    60981.00  10380.00 o   0.26556
  -1   3   6   153635.77   178650.00   9495.00 o   0.21010
   0   3   6    30265.54    34997.00   2592.00 o   0.19089
   1   3   6    14739.81    10411.00    496.00 o   0.21777
   2   3   6    62980.48    59825.00   3908.00 o   0.27764
   3   3   6    18584.76    22396.00   1883.00 o   0.35416
   4   3   6     2461.94     1778.00    494.00 o   0.43870
  -4   4   6     5276.08     6424.00   2273.00 o   0.43333
  -3   4   6    21524.54    21617.00   1289.00 o   0.35241
  -2   4   6    28743.88    28726.00   1292.00 o   0.28159
  -1   4   6   118662.50   115496.00   5199.00 o   0.23037
   0   4   6     9582.33    11088.00    990.00 o   0.21339
   1   4   6    21618.20    22543.00    894.00 o   0.23807
   2   4   6    31720.22    33512.00   2387.00 o   0.29411
   3   4   6    14624.41    19605.00   1683.00 o   0.36743
   4   4   6       98.64      494.00    494.00 o   0.44966
  -5   5   6     1332.06     2765.00   1383.00 o   0.52963
  -3   5   6     2038.44     1877.00    494.00 o   0.36740
  -2   5   6    62346.17    66566.00   3904.00 o   0.30040
  -1   5   6   130503.13   144620.00   9689.00 o   0.25334
   1   5   6    62509.69   108281.99   4211.00 o   0.26098
   2   5   6      349.22       99.00    197.00 o   0.31320
   3   5   6    15059.22    20101.00   2872.00 o   0.38310
  -4   6   6    14395.36    16829.00   3465.00 o   0.45958
  -3   6   6     5692.04     8797.00   1186.00 o   0.38464
  -1   6   6    29412.60    24159.00   1491.00 o   0.27834
   0   6   6    15049.06    16153.00    793.00 o   0.26506
   1   6   6    22360.42    20742.00    794.00 o   0.28588
   2   6   6    12631.57    12374.00   1584.00 o   0.33447
   4   6   6     3296.05     3952.00   1185.00 o   0.47771
  -5   7   6     3070.23     2667.00   1383.00 o   0.55496
  -4   7   6       46.09        0.00    494.00 o   0.47560
  -3   7   6     1509.78     1679.00    593.00 o   0.40386
  -2   7   6    14624.08    16141.00   1584.00 o   0.34450
  -1   7   6     6567.65     6427.00    494.00 o   0.30487
   0   7   6    33118.45    30241.00   1293.00 o   0.29307
   1   7   6    13389.90    20497.00   1386.00 o   0.31228
   2   7   6     8642.01    10879.00   2967.00 o   0.35753
   3   7   6    13904.26    21381.00   3168.00 o   0.42050
   4   7   6     1243.48     2666.00   1185.00 o   0.49446
  -5   8   6      176.09      296.00    592.00 o   0.57008
  -4   8   6       52.33        0.00    395.00 o   0.49332
  -3   8   6    13061.49    14153.00   2177.00 o   0.42477
  -2   8   6      492.45      494.00    395.00 o   0.36902
  -1   8   6    13509.22    16040.00   1881.00 o   0.33256
   0   8   6    14390.84    16043.00    990.00 o   0.32203
   1   8   6    23492.67    24603.00   1290.00 o   0.33984
   2   8   6    16307.23    20799.00   3070.00 o   0.38205
   3   8   6     5658.82     7511.00   1680.00 o   0.44172
   4   8   6     1490.08     1876.00    988.00 o   0.51278
  -4   9   6     6112.75     6820.00   2175.00 o   0.51256
  -3   9   6     2297.05     1383.00    593.00 o   0.44714
  -2   9   6    18174.56    21400.00   2081.00 o   0.39477
  -1   9   6     3044.40     4050.00   1087.00 o   0.36115
   0   9   6    46550.98    46438.00   4684.00 o   0.35171
   1   9   6      714.57      790.00    296.00 o   0.36830
   2   9   6     1432.03     1580.00    889.00 o   0.40777
  -4  10   6      353.63      494.00    691.00 o   0.53314
  -3  10   6    17432.54    19513.00   2773.00 o   0.47077
  -2  10   6     8130.46     8603.00   1582.00 o   0.42154
  -1  10   6    15089.87    20793.00   2277.00 o   0.39044
   0  10   6    26267.69    48126.00   3671.00 o   0.38193
   1  10   6    10025.70     7716.00    890.00 o   0.39747
   2  10   6     1315.04     2370.00   1284.00 o   0.43448
   4  10   6      246.37      987.00    790.00 o   0.55354
  -4  11   6      539.25      395.00    395.00 o   0.55493
  -2  11   6     8485.19     9493.00   1879.00 o   0.44914
  -1  11   6     2922.18     2964.00   1185.00 o   0.42028
   0  11   6     9818.02    11276.00   1879.00 o   0.41258
   1  11   6      774.27      592.00    296.00 o   0.42719
   2  11   6     8104.72    10679.00   2373.00 o   0.46200
   3  11   6     2055.14     4938.00   1778.00 o   0.51292
  -3  12   6     2246.06     1482.00   1383.00 o   0.52110
  -2  12   6    15915.91    20002.00   2475.00 o   0.47742
  -1  12   6     3075.00     3754.00    988.00 o   0.45056
   1  12   6     2173.29       99.00    889.00 o   0.45737
   2  12   6      965.69     1679.00    790.00 o   0.49021
   3  12   6     2039.46     2173.00   1877.00 o   0.53861
  -3  13   6      230.78        0.00    494.00 o   0.54751
  -2  13   6      751.21      197.00    395.00 o   0.50628
   0  13   6     4193.82     5632.00   1581.00 o   0.47483
   1  13   6      655.53      197.00   1086.00 o   0.48792
   3  13   6      286.06      592.00    691.00 o   0.56506
  -3  14   6      267.01      987.00    987.00 o   0.57461
  -1  14   6      602.37      592.00    494.00 o   0.51214
   0  14   6     1342.65      889.00    988.00 o   0.50632
   1  14   6       84.19      197.00    494.00 o   0.51876
   2  14   6      304.51      296.00    592.00 o   0.54823
  -2  15   6     3131.74     6125.00   2075.00 o   0.56537
  -1  15   6      641.04      691.00    691.00 o   0.54332
   0  15   6      239.85       99.00    296.00 o   0.53799
  -1  16   6     1514.68      593.00    889.00 o   0.57471
   0  16   6      151.58        0.00    197.00 o   0.56981
  -1 -17   7     1114.81      296.00    395.00 o   0.57183
   0 -17   7      472.17      395.00    395.00 o   0.56237
  -1 -16   7      160.61        0.00    197.00 o   0.54090
   0 -16   7      168.49        0.00    395.00 o   0.53103
   1 -16   7     1489.90     1284.00    494.00 o   0.53862
   2 -16   7      194.27        0.00    296.00 o   0.56294
  -1 -15   7     6289.73     8501.00   1384.00 o   0.51022
   0 -15   7     1340.96     2666.00    988.00 o   0.49992
   1 -15   7     3812.56     3260.00   1482.00 o   0.50812
   2 -15   7     1417.71     1778.00    790.00 o   0.53398
  -2 -14   7     6891.40     5734.00    791.00 o   0.50911
  -1 -14   7     6564.59     7117.00   1483.00 o   0.47986
   0 -14   7     3836.08     3260.00   2470.00 o   0.46906
   1 -14   7     6185.98     6524.00   1087.00 o   0.47796
   3 -14   7      827.54      790.00    691.00 o   0.54896
  -3 -13   7     1712.79      988.00    790.00 o   0.52782
  -2 -13   7      867.24      889.00    395.00 o   0.48078
  -1 -13   7    11439.01     9894.00   1484.00 o   0.44986
   0 -13   7    13006.90    22169.00   6334.00 o   0.43851
   1 -13   7     6431.89     6030.00   1483.00 o   0.44820
   2 -13   7     5961.92     8401.00   1779.00 o   0.47766
  -3 -12   7     4805.92     7016.00   2273.00 o   0.50257
  -2 -12   7     4215.15     4940.00    790.00 o   0.45308
  -1 -12   7    11409.28     9201.00   1583.00 o   0.42033
   0 -12   7     2897.39     2074.00    988.00 o   0.40835
   1 -12   7     6774.99     5536.00    989.00 o   0.41893
   2 -12   7     1144.44      494.00    395.00 o   0.45049
   3 -12   7     8576.92     7812.00   1879.00 o   0.49906
   4 -12   7       73.26      296.00    494.00 o   0.56023
  -3 -11   7     5486.36     6523.00   2273.00 o   0.47825
  -2 -11   7     6578.80     7216.00   1285.00 o   0.42614
  -1 -11   7     7579.86    12952.00   1879.00 o   0.39134
   0 -11   7    30104.53    19563.00   3079.00 o   0.37866
   1 -11   7     9029.00     9099.00   1385.00 o   0.39026
   2 -11   7     3544.49     3359.00    889.00 o   0.42414
   3 -11   7     5491.02     8400.00   3163.00 o   0.47558
   4 -11   7     2660.62     4643.00   1185.00 o   0.53957
  -4 -10   7     1310.65      296.00    494.00 o   0.52221
  -2 -10   7     8460.86     9295.00   1088.00 o   0.40011
  -1 -10   7     9554.93     7617.00    890.00 o   0.36305
   0 -10   7     9233.60    11177.00    791.00 o   0.34957
   1 -10   7     7129.55     9096.00   1780.00 o   0.36233
   2 -10   7     6976.71     7612.00   1285.00 o   0.39880
   3 -10   7     3663.39     4149.00   1087.00 o   0.45330
  -4  -9   7     5374.12    10377.00   3163.00 o   0.50305
  -3  -9   7     5233.82     8894.00   3558.00 o   0.43310
  -2  -9   7     3605.48     2668.00    494.00 o   0.37519
  -1  -9   7    15108.63    11984.00    792.00 o   0.33562
   0  -9   7     4693.94     4546.00    593.00 o   0.32125
   1  -9   7     9590.74     9299.00    890.00 o   0.33532
   2  -9   7     1904.14     1284.00    691.00 o   0.37464
   3  -9   7    10047.15    12463.00   1780.00 o   0.43239
   4  -9   7     4149.18     7312.00   1877.00 o   0.50224
  -4  -8   7     1187.37      198.00    593.00 o   0.48538
  -3  -8   7    18852.85    22986.00   4260.00 o   0.41263
  -2  -8   7    16431.14    17633.00   1387.00 o   0.35160
  -1  -8   7     2737.83     1877.00    395.00 o   0.30929
   0  -8   7    23215.87    30669.00   1489.00 o   0.29390
   1  -8   7    31540.60    21572.00    994.00 o   0.30948
   2  -8   7     9772.64     9002.00    890.00 o   0.35194
   4  -8   7     6084.12    10082.00   1977.00 o   0.48587
   5  -8   7      575.57      296.00    197.00 o   0.56586
  -4  -7   7     3920.13     7114.00   2174.00 o   0.46936
  -3  -7   7     8500.11     8010.00   2176.00 o   0.39388
  -2  -7   7    17854.36    17740.00   1090.00 o   0.32963
  -1  -7   7    19920.80    18251.00    992.00 o   0.28435
   0  -7   7    35473.55    35652.00   2091.00 o   0.26783
   1  -7   7    38350.06    35859.00   1594.00 o   0.28512
   2  -7   7     6248.56     5141.00    494.00 o   0.33097
   4  -7   7      297.65      494.00    494.00 o   0.47124
   5  -7   7      154.62       99.00    197.00 o   0.55349
  -4  -6   7     3823.12     4545.00   1383.00 o   0.45519
  -3  -6   7     7810.33    11371.00   2571.00 o   0.37708
  -2  -6   7     8806.90    10288.00    791.00 o   0.30963
  -1  -6   7    50381.94    50686.00   3499.00 o   0.26121
   0  -6   7   156786.28   127403.00   5240.00 o   0.24346
   1  -6   7    41771.23    31522.00   1995.00 o   0.26267
   2  -6   7    26463.87    22541.00   1490.00 o   0.31209
   3  -6   7     2475.04     3062.00    889.00 o   0.38011
   4  -6   7     4816.85     6127.00   1383.00 o   0.45853
  -4  -5   7      290.33     1678.00   1185.00 o   0.44302
  -3  -5   7     1860.79     1778.00   1086.00 o   0.36253
  -2  -5   7    39372.32    32875.00   1992.00 o   0.29200
  -1  -5   7    52489.00    61065.00   3604.00 o   0.24039
   2  -5   7     3324.41     2767.00    395.00 o   0.29570
   3  -5   7      866.29     1086.00    494.00 o   0.36699
  -4  -4   7    16946.28    21492.00   3665.00 o   0.43303
  -3  -4   7      331.02      494.00    395.00 o   0.35048
  -2  -4   7     8083.49     5638.00    495.00 o   0.27720
  -1  -4   7   127383.16    98276.99   3375.00 o   0.22253
   0  -4   7   141391.86    98674.00   3193.00 o   0.20220
   1  -4   7    38511.48    32035.00   1098.00 o   0.22568
   2  -4   7     4092.12     3657.00    593.00 o   0.28224
   3  -4   7     7038.47     8206.00   1681.00 o   0.35646
   4  -4   7      977.34     2172.00    889.00 o   0.43949
  -4  -3   7     6006.08     4843.00   2175.00 o   0.42538
  -3  -3   7     6862.47     8206.00    593.00 o   0.34122
  -2  -3   7    34934.04    37245.00   2689.00 o   0.26569
  -1  -3   7   134608.52   224375.00   9961.00 o   0.20842
   0  -3   7    33874.55    38739.00   2097.00 o   0.18698
   1  -3   7    17471.87    13398.00    397.00 o   0.21253
   2  -3   7    44194.61    33427.00   1497.00 o   0.27213
   3  -3   7     1620.69     1086.00    593.00 o   0.34875
   4  -3   7      126.33      494.00    790.00 o   0.43345
  -3  -2   7      492.08      592.00     99.00 o   0.33497
  -2  -2   7    70712.04    73549.00   4220.00 o   0.25793
  -1  -2   7    49792.53    44724.00   1604.00 o   0.19883
   0  -2   7    79647.59    62598.00   2739.00 o   0.17669
   1  -2   7    59129.58    63427.00   3217.00 o   0.20393
   2  -2   7    60324.85    66922.00   5911.00 o   0.26578
  -3  -1   7    27472.90    26811.00   1390.00 o   0.33190
  -2  -1   7    47494.12    49664.00   2698.00 o   0.25425
  -1  -1   7    20960.64    15009.00    497.00 o   0.19444
   0  -1   7   140498.45   122271.00   6632.00 o   0.17221
   1  -1   7   172662.59   139813.00   5925.00 o   0.20046
   2  -1   7    52120.33    51603.00   2700.00 o   0.26343
   3  -1   7     3514.43     7015.00   4150.00 o   0.34247
  -3   0   7    16294.40    19813.00   1486.00 o   0.33210
  -1   0   7    31471.08    42383.00   1695.00 o   0.19561
   0   0   7    56365.98    48538.00   1511.00 o   0.17399
   1   0   7    70948.95   105028.99   3531.00 o   0.20240
   2   0   7    42655.23    45892.00   2494.00 o   0.26521
   3   0   7    17257.64    18329.00   2675.00 o   0.34408
   4   0   7     2955.32     1778.00    593.00 o   0.43026
  -3   1   7     7494.66     6823.00    890.00 o   0.33556
  -2   1   7    58214.83    64002.00   2704.00 o   0.25964
  -1   1   7    13091.00    10111.00    793.00 o   0.20224
   0   1   7   179417.42   174630.00   7220.00 o   0.18185
   1   1   7    56389.48    51908.00   1707.00 o   0.20958
   2   1   7   106712.91   122725.00   5873.00 o   0.27103
   4   1   7     7167.97    13840.00   1977.00 o   0.43424
  -4   2   7    23973.58    30942.00   5256.00 o   0.42522
  -3   2   7    15493.41    15847.00   1189.00 o   0.34219
  -2   2   7    41427.74    37299.00   1596.00 o   0.26845
  -1   2   7    28154.14    25286.00    896.00 o   0.21381
   0   2   7    31067.04    20941.00   1296.00 o   0.19506
   1   2   7    60037.61    60050.00   3013.00 o   0.22150
   2   2   7    28975.18    31908.00   2286.00 o   0.28063
   4   2   7      855.69      395.00    296.00 o   0.44067
  -4   3   7    17793.44    20505.00   3665.00 o   0.43281
  -3   3   7     5478.73     6029.00    593.00 o   0.35181
  -2   3   7    15258.77    19223.00   1585.00 o   0.28089
  -1   3   7    50427.85    57562.00   3604.00 o   0.22959
   0   3   7     8798.96    11582.00    990.00 o   0.21261
   1   3   7    76548.62    62370.00   2217.00 o   0.23744
   2   3   7    19544.48    18148.00   1388.00 o   0.29366
   3   3   7      315.74     1185.00   1185.00 o   0.36711
  -4   4   7    17647.55    27735.00   5151.00 o   0.44273
  -3   4   7     5110.95     5732.00    988.00 o   0.36417
  -2   4   7    19440.19    17453.00    892.00 o   0.29650
  -1   4   7    27048.91    29628.00   1293.00 o   0.24877
   0   4   7   188122.06   186349.00   8192.00 o   0.23354
   1   4   7    96744.52    94044.99   3438.00 o   0.25666
   2   4   7    11599.19    10096.00   1386.00 o   0.30967
   3   4   7      730.49     1777.00    592.00 o   0.38025
  -4   5   7    16018.24    21785.00   3961.00 o   0.45484
  -3   5   7     2468.05     2963.00    691.00 o   0.37902
  -2   5   7    77587.55    71379.00   3514.00 o   0.31481
  -1   5   7    61493.07    80661.00   3206.00 o   0.27063
   0   5   7     6404.41     6725.00    791.00 o   0.25702
   1   5   7    60165.79    81205.00   3505.00 o   0.27849
   2   5   7     8534.69     7913.00    989.00 o   0.32823
   3   5   7     2310.90     3358.00   2667.00 o   0.39572
   4   5   7     6480.85     7414.00   2768.00 o   0.47343
  -5   6   7      645.93      494.00    790.00 o   0.54926
  -4   6   7      725.02      691.00    889.00 o   0.46897
  -3   6   7     2174.14     3457.00    790.00 o   0.39606
  -2   6   7     6609.55     7712.00   1780.00 o   0.33538
  -1   6   7     3228.83     2865.00    296.00 o   0.29458
   0   6   7    66762.43    59659.00   2908.00 o   0.28241
   1   6   7    43901.70    40973.00   1196.00 o   0.30234
   2   6   7     4224.55     6127.00   1482.00 o   0.34893
   3   6   7     9286.84     8011.00   6429.00 o   0.41325
   4   6   7      979.59      889.00   1086.00 o   0.48834
  -5   7   7       41.05        0.00    296.00 o   0.56281
  -4   7   7     2145.17     2173.00   1383.00 o   0.48494
  -3   7   7     4762.79     6127.00   1087.00 o   0.41504
  -2   7   7    13773.48    12970.00   1287.00 o   0.35782
  -1   7   7    15999.52    14761.00    892.00 o   0.32014
   0   7   7    38952.26    41224.00   1992.00 o   0.30924
   2   7   7    28510.04    20254.00   3078.00 o   0.37142
   4   7   7     2958.89     3655.00   1383.00 o   0.50497
  -4   8   7     5180.96     3162.00   2372.00 o   0.50257
  -3   8   7     8584.95     7219.00   1483.00 o   0.43570
  -2   8   7     5886.44     4250.00   1285.00 o   0.38180
  -1   8   7    28521.41    39127.00   3674.00 o   0.34697
   0   8   7    19814.05    29840.00   1586.00 o   0.33718
   1   8   7    18779.55    18829.00   1090.00 o   0.35450
   2   8   7    13059.31    18904.00   3068.00 o   0.39539
   4   8   7     1140.31     2271.00   1185.00 o   0.52316
  -4   9   7      895.75      296.00    592.00 o   0.52170
  -3   9   7     7440.36     6229.00   1186.00 o   0.45780
  -2   9   7     3049.54     4248.00   1284.00 o   0.40704
  -1   9   7     1077.94     2370.00    889.00 o   0.37478
   0   9   7      734.69      395.00    494.00 o   0.36596
   1   9   7     3927.22     3755.00    692.00 o   0.38219
   2   9   7    15974.66    17923.00   3367.00 o   0.42058
   4   9   7     1129.44     1580.00    988.00 o   0.54275
  -4  10   7        3.79      197.00    296.00 o   0.54216
  -3  10   7       26.34        0.00    395.00 o   0.48116
  -2  10   7      306.31      296.00    494.00 o   0.43333
  -1  10   7     2294.03     2568.00    790.00 o   0.40338
   0  10   7     7311.96     8305.00   1186.00 o   0.39540
   1  10   7     5429.79     7116.00   1878.00 o   0.41066
   2  10   7     4079.28     6126.00   2964.00 o   0.44680
   3  10   7     7491.92    11469.00   2472.00 o   0.49930
   4  10   7      627.78        0.00    395.00 o   0.56360
  -4  11   7      173.78      197.00    197.00 o   0.56382
  -3  11   7      472.47      296.00    296.00 o   0.50560
  -2  11   7    21680.85    29539.00   3370.00 o   0.46049
  -1  11   7     3348.76     3458.00    988.00 o   0.43261
   0  11   7    52878.19    68195.00   6181.00 o   0.42537
   1  11   7    25992.50    28769.00   4365.00 o   0.43977
   3  11   7     1057.84     1777.00   1876.00 o   0.52381
  -3  12   7      208.31        0.00    197.00 o   0.53096
  -2  12   7      385.88      197.00    494.00 o   0.48837
  -1  12   7    13045.79    11084.00   4651.00 o   0.46235
   0  12   7    30511.30    49542.00   6553.00 o   0.45576
   1  12   7      117.97       99.00    395.00 o   0.46940
   2  12   7      308.32     1284.00    889.00 o   0.50164
   3  12   7      648.28     1876.00   1086.00 o   0.54921
  -3  13   7      259.68        0.00    197.00 o   0.55713
  -2  13   7     2993.08     2865.00   1482.00 o   0.51685
  -1  13   7     2902.86     2963.00   1284.00 o   0.49251
   0  13   7        4.38       99.00    296.00 o   0.48649
   1  13   7     7237.39     8700.00   1780.00 o   0.49946
  -2  14   7       88.70       99.00    197.00 o   0.54585
  -1  14   7      276.79      395.00    296.00 o   0.52301
   0  14   7      278.30      395.00    296.00 o   0.51750
   1  14   7      278.41       99.00    790.00 o   0.52986
   2  14   7      330.61      197.00    494.00 o   0.55891
   0  15   7      469.72      494.00    395.00 o   0.54875
   1  15   7      146.39      197.00    395.00 o   0.56056
   0 -17   8      533.55        0.00    395.00 o   0.56691
   1 -17   8      630.40      395.00    395.00 o   0.57404
  -2 -16   8       92.34        0.00    197.00 o   0.57167
  -1 -16   8     1747.11     1679.00    593.00 o   0.54566
   0 -16   8     1371.79     1481.00    593.00 o   0.53606
   1 -16   8      662.57     1580.00    790.00 o   0.54375
   2 -16   8     1770.91     3259.00    988.00 o   0.56802
  -2 -15   8      194.58      197.00    197.00 o   0.54281
  -1 -15   8       28.15       99.00    197.00 o   0.51550
   0 -15   8     3323.04     3754.00   1284.00 o   0.50549
   1 -15   8     1649.93      988.00    790.00 o   0.51380
   2 -15   8     6740.54     9194.00   1977.00 o   0.53957
  -2 -14   8      122.01        0.00    197.00 o   0.51445
  -1 -14   8     9038.81     9791.00   2275.00 o   0.48572
   1 -14   8     2238.19     1877.00    790.00 o   0.48424
   2 -14   8     1956.50     2074.00    691.00 o   0.51166
  -3 -13   8       18.39      197.00    494.00 o   0.53303
  -2 -13   8     4364.36     3557.00    988.00 o   0.48668
  -1 -13   8      556.90      296.00    296.00 o   0.45638
   0 -13   8     6424.01     8600.00   2076.00 o   0.44541
   1 -13   8      878.51     1679.00    691.00 o   0.45516
   2 -13   8     4821.08     6324.00   1285.00 o   0.48440
   3 -13   8     2962.91     2766.00   1482.00 o   0.52990
  -3 -12   8      876.79      889.00    889.00 o   0.50827
  -2 -12   8     7097.44     7513.00   1878.00 o   0.45961
  -1 -12   8    42894.00    43589.00   3384.00 o   0.42758
   0 -12   8     7003.68     4152.00    989.00 o   0.41604
   1 -12   8     1631.75      889.00    494.00 o   0.42666
   3 -12   8      768.49     1382.00    691.00 o   0.50594
   4 -12   8      704.71      889.00    691.00 o   0.56654
  -4 -11   8      432.50      197.00    395.00 o   0.54804
  -3 -11   8    10968.47    13059.00   2968.00 o   0.48449
  -2 -11   8     1353.88     1185.00    395.00 o   0.43335
  -1 -11   8    10040.91    12364.00   1879.00 o   0.39943
   0 -11   8    37191.50    36293.00   2685.00 o   0.38726
   1 -11   8    14507.62    15643.00   2178.00 o   0.39885
   2 -11   8    20110.96    22396.00   2081.00 o   0.43228
   3 -11   8     2817.18     4346.00   1383.00 o   0.48305
   4 -11   8      710.21      889.00    691.00 o   0.54635
  -4 -10   8       23.87        0.00    494.00 o   0.52798
  -3 -10   8     3779.52     4051.00   1778.00 o   0.46185
  -2 -10   8    11262.57    10982.00    989.00 o   0.40809
  -1 -10   8    26275.67    23023.00   2779.00 o   0.37208
   0 -10   8    27313.58    44272.00   2779.00 o   0.35921
   1 -10   8     6005.88     7414.00   1582.00 o   0.37189
   2 -10   8    22162.70    25180.00   2974.00 o   0.40774
   3 -10   8    12582.63    14844.00   1979.00 o   0.46140
   4 -10   8    11632.30    17416.00   2672.00 o   0.52745
  -4  -9   8     1049.66      198.00    593.00 o   0.50927
  -3  -9   8     5064.20     6127.00   2075.00 o   0.44053
  -2  -9   8     8101.73     9295.00   1978.00 o   0.38400
  -1  -9   8      209.69       99.00    296.00 o   0.34572
   0  -9   8     1580.20     1580.00    296.00 o   0.33207
   1  -9   8     7326.01    10184.00    890.00 o   0.34598
   2  -9   8     4065.04     4545.00    988.00 o   0.38447
   3  -9   8     7663.83     9590.00   1582.00 o   0.44115
   4  -9   8       74.06      197.00    296.00 o   0.50999
  -2  -8   8     7958.08     6625.00    890.00 o   0.36132
  -1  -8   8    21857.47    28369.00   1686.00 o   0.32060
   0  -8   8    17460.90    21011.00   1487.00 o   0.30609
   2  -8   8    10173.34    13751.00   1385.00 o   0.36271
   3  -8   8     5624.01     5535.00   1087.00 o   0.42251
   4  -8   8      134.72        0.00    296.00 o   0.49412
   5  -8   8      724.39      296.00    296.00 o   0.57313
  -4  -7   8      501.93        0.00    494.00 o   0.47654
  -3  -7   8    13232.37    21379.00   5642.00 o   0.40264
  -2  -7   8    21229.87    20625.00   1289.00 o   0.34034
  -1  -7   8    15131.10    15256.00   1189.00 o   0.29702
   0  -7   8    93135.32    88062.00   5952.00 o   0.28159
   1  -7   8    37696.89    57248.00   2688.00 o   0.29841
   2  -7   8    18310.08    12684.00   1982.00 o   0.34276
   3  -7   8    14122.55    18710.00   3267.00 o   0.40571
   5  -7   8      232.99      197.00    296.00 o   0.56114
  -4  -6   8    19746.92    21205.00   3666.00 o   0.46285
  -3  -6   8     5783.93     6622.00   2174.00 o   0.38655
  -2  -6   8     1373.86     1185.00    296.00 o   0.32139
  -1  -6   8    25189.52    26222.00   1490.00 o   0.27539
   0  -6   8    30181.81    26658.00   1194.00 o   0.25899
   1  -6   8    25807.96    25332.00   1291.00 o   0.27747
   2  -6   8     1008.06      988.00    198.00 o   0.32494
   3  -6   8      521.19      987.00    494.00 o   0.39098
   4  -6   8     2122.69     2074.00    790.00 o   0.46779
   5  -6   8       60.06       99.00    197.00 o   0.55088
  -4  -5   8     1486.97     1580.00   2074.00 o   0.45116
  -3  -5   8     4206.49     4644.00   1285.00 o   0.37269
  -2  -5   8    31615.44    34896.00   2088.00 o   0.30484
  -1  -5   8   120681.34   152456.00  11696.00 o   0.25621
   0  -5   8   169557.50   187610.00   8767.00 o   0.23882
   1  -5   8    73818.31    93715.00  11664.00 o   0.25906
   2  -5   8      885.56      987.00    197.00 o   0.30963
   3  -5   8    11027.41    13753.00   2276.00 o   0.37857
   4  -5   8     1542.15     3555.00   1086.00 o   0.45764
   5  -5   8      154.44        0.00    197.00 o   0.54243
  -4  -4   8     1094.27      987.00    889.00 o   0.44163
  -3  -4   8     9678.33     8606.00    791.00 o   0.36132
  -2  -4   8    40990.46    47139.00   2691.00 o   0.29111
  -1  -4   8    33235.43    33666.00   1494.00 o   0.24004
   0  -4   8   129798.66   125365.00   4912.00 o   0.22176
   1  -4   8    13238.75    11493.00    495.00 o   0.24375
   2  -4   8    31186.40    25055.00   1988.00 o   0.29721
  -4  -3   8     8091.82    10085.00   2076.00 o   0.43441
  -3  -3   8     2891.23     3161.00    395.00 o   0.35269
  -2  -3   8     6505.40    10877.00   1187.00 o   0.28061
  -1  -3   8    46245.57    67599.00   6400.00 o   0.22755
   0  -3   8    12903.19    12885.00    595.00 o   0.20856
   1  -3   8    15070.33    11996.00    595.00 o   0.23216
   2  -3   8    20458.80    13094.00   1190.00 o   0.28806
   3  -3   8     9304.15     8111.00   1484.00 o   0.36158
   4  -3   8     1513.49     1481.00    790.00 o   0.44406
  -3  -2   8     5388.29     5239.00    395.00 o   0.34699
  -2  -2   8    29364.07    24956.00   1790.00 o   0.27372
  -1  -2   8    27040.92    20996.00   1493.00 o   0.21936
   0  -2   8    88510.09    71415.00   2029.00 o   0.20000
   1  -2   8    22410.68    28813.00   1292.00 o   0.22486
   2  -2   8    56926.25    63722.00   7703.00 o   0.28249
   3  -2   8      420.16     2666.00   1185.00 o   0.35739
   4  -2   8     2623.23     6717.00   1482.00 o   0.44083
  -3  -1   8     9019.32     9100.00    593.00 o   0.34439
  -2  -1   8    87355.11    68139.00   3528.00 o   0.27070
  -1  -1   8      576.57      494.00     99.00 o   0.21596
   0  -1   8   161789.34   154215.00   8712.00 o   0.19667
   1  -1   8    10468.35    11982.00    693.00 o   0.22227
   2  -1   8   120109.95   142795.00   7409.00 o   0.28072
   3  -1   8     3231.54     2075.00   1284.00 o   0.35622
   4  -1   8       13.93      197.00    592.00 o   0.44007
  -3   0   8    78085.93    65693.00   2909.00 o   0.34493
  -2   0   8    15588.88    19128.00   3072.00 o   0.27170
   0   0   8    34301.48    41217.00   1796.00 o   0.19885
   2   0   8    47171.04    60590.00   3494.00 o   0.28282
  -4   1   8    29121.83    34146.00   5459.00 o   0.43037
  -3   1   8    39491.00    33736.00   2986.00 o   0.34862
  -2   1   8    51340.05    48769.00   1599.00 o   0.27665
  -1   1   8     1361.12     1482.00    296.00 o   0.22409
   0   1   8    54470.00    80993.00   2911.00 o   0.20635
   1   1   8    44953.15    43676.00   1599.00 o   0.23157
   2   1   8   118604.80   153526.00  10445.00 o   0.28871
   3   1   8      771.68     1086.00    691.00 o   0.36299
  -4   2   8     4531.06     5435.00   1680.00 o   0.43565
  -3   2   8     1378.44     1876.00    691.00 o   0.35535
  -2   2   8     9348.53     8905.00    396.00 o   0.28537
  -1   2   8    20039.09    16280.00   1191.00 o   0.23511
   1   2   8     8706.77    10292.00    792.00 o   0.24292
   2   2   8    34118.79    37109.00   3582.00 o   0.29815
   3   2   8    18311.42    21600.00   1883.00 o   0.37076
   4   2   8     3142.27     4544.00   1581.00 o   0.45245
  -4   3   8     8359.72     8603.00   2670.00 o   0.44334
  -3   3   8    10296.43    12465.00   3265.00 o   0.36495
  -2   3   8    20763.46    17458.00    893.00 o   0.29751
  -1   3   8    51470.04    67126.00   2601.00 o   0.25003
   0   3   8    39842.33    38925.00   1797.00 o   0.23495
   1   3   8    25796.11    23353.00   1292.00 o   0.25801
   2   3   8    37648.07    48674.00   3683.00 o   0.31084
   3   3   8    11871.64    19693.00   2078.00 o   0.38125
   4   3   8      701.78      592.00    494.00 o   0.46126
  -4   4   8    22246.17    29048.00   4858.00 o   0.45330
  -3   4   8     5010.23     5732.00   1384.00 o   0.37721
  -2   4   8    39645.93    36447.00   2290.00 o   0.31268
  -1   4   8     3022.54     2668.00    296.00 o   0.26821
   0   4   8     6278.41     6527.00    593.00 o   0.25453
   1   4   8    72559.22    76023.00   2912.00 o   0.27625
   2   4   8    27392.09    34856.00   5462.00 o   0.32638
   4   4   8     3755.87     2668.00    988.00 o   0.47221
  -4   5   8    13026.12    17616.00   4058.00 o   0.46540
  -3   5   8     2709.99     2667.00    889.00 o   0.39187
  -2   5   8     6582.99     6031.00    890.00 o   0.33047
  -1   5   8     5832.61     7909.00    692.00 o   0.28902
   0   5   8     6319.57     8009.00    593.00 o   0.27667
   2   5   8     2486.42     3359.00    988.00 o   0.34439
   3   5   8    16733.55    24266.00   4061.00 o   0.40946
   4   5   8     1093.37     1481.00   1382.00 o   0.48517
  -3   6   8     5280.26     5435.00   1186.00 o   0.40868
  -2   6   8     1126.14      988.00    296.00 o   0.35047
  -1   6   8     3677.51     2470.00    395.00 o   0.31195
   0   6   8     2323.05     2272.00    296.00 o   0.30081
   1   6   8     8108.04     8110.00    297.00 o   0.31990
   2   6   8    16134.49    20700.00   3566.00 o   0.36451
   3   6   8     4284.49     7806.00   6225.00 o   0.42671
  -4   7   8     1390.43     1975.00   1185.00 o   0.49535
  -3   7   8     7337.10     9491.00   1384.00 o   0.42738
  -2   7   8    11573.19    13359.00   1583.00 o   0.37232
  -1   7   8    10596.50     8410.00    891.00 o   0.33656
   0   7   8    10761.76     8807.00    792.00 o   0.32650
   2   7   8     6201.97     9292.00   2274.00 o   0.38641
   4   7   8     1154.44     1185.00   1284.00 o   0.51647
  -4   8   8     3715.99     3656.00    988.00 o   0.51286
  -3   8   8     3227.00     2667.00    889.00 o   0.44774
  -2   8   8    15972.95    15052.00   1584.00 o   0.39573
  -1   8   8     9041.74     7220.00   1583.00 o   0.36251
   0   8   8     6221.65     6129.00   1087.00 o   0.35342
   1   8   8      141.01        0.00     99.00 o   0.37024
   2   8   8     3127.64     4347.00   1482.00 o   0.40980
   3   8   8       38.75      889.00    987.00 o   0.46634
   4   8   8      688.06      494.00    691.00 o   0.53450
  -4   9   8      710.80      889.00    494.00 o   0.53185
  -3   9   8     3118.61     4149.00    988.00 o   0.46954
  -2   9   8    19220.81    24375.00   2378.00 o   0.42043
  -1   9   8     5623.07     5238.00   1087.00 o   0.38953
   0   9   8     7182.68     8700.00   1582.00 o   0.38129
   1   9   8     3622.04     6027.00   2569.00 o   0.39714
   2   9   8     1113.84     2469.00   1086.00 o   0.43444
   3   9   8     2817.93     4445.00   1778.00 o   0.48830
   4   9   8     1027.61     1284.00    988.00 o   0.55391
  -4  10   8      280.97      296.00    296.00 o   0.55215
  -3  10   8      407.72        0.00    494.00 o   0.49259
  -2  10   8    14469.35    16037.00   2178.00 o   0.44620
  -1  10   8    20541.93    26660.00   5649.00 o   0.41741
   0  10   8    23622.88    34412.00   2975.00 o   0.40993
   1  10   8    21141.27    29438.00   4460.00 o   0.42490
   2  10   8     2294.86     3753.00   1778.00 o   0.46013
   3  10   8      762.79     1284.00   1086.00 o   0.51145
   4  10   8      658.59        0.00    592.00 o   0.57456
  -3  11   8     5558.66     4843.00   1285.00 o   0.51672
  -2  11   8      122.52       99.00    395.00 o   0.47288
  -1  11   8    27626.77    38701.00   5855.00 o   0.44599
   0  11   8     3481.04     3952.00    889.00 o   0.43919
   1  11   8     3652.76       99.00   1877.00 o   0.45337
   2  11   8      421.19      395.00    790.00 o   0.48671
   3  11   8     1832.52     2963.00   1481.00 o   0.53563
  -3  12   8      478.31       99.00    296.00 o   0.54179
   0  12   8    11904.31    10587.00   3661.00 o   0.46894
   1  12   8      521.75      395.00    691.00 o   0.48242
   2  12   8      938.19     1777.00    889.00 o   0.51403
   3  12   8       72.55      296.00    592.00 o   0.56072
  -3  13   8       59.74        0.00    197.00 o   0.56767
  -1  13   8     2747.54     4248.00   1383.00 o   0.50478
   0  13   8     3070.21     3458.00   1185.00 o   0.49911
   1  13   8     8496.17     8900.00   2077.00 o   0.51194
   2  13   8      466.06      889.00    987.00 o   0.54199
  -2  14   8      985.25      197.00    592.00 o   0.55700
  -1  14   8     1000.76      395.00    395.00 o   0.53481
   1  14   8      211.70      395.00    296.00 o   0.54187
   2  14   8      903.97     1481.00    889.00 o   0.57048
  -1  15   8      604.69      296.00    395.00 o   0.56518
   0  15   8      634.31      592.00    296.00 o   0.56040
   1  15   8       83.46        0.00    197.00 o   0.57214
   0 -17   9      351.56      296.00    296.00 o   0.57249
   0 -16   9      138.22       99.00    395.00 o   0.54219
   1 -16   9     1061.04     1580.00    494.00 o   0.54996
   1 -15   9     1782.54     2173.00    889.00 o   0.52060
   2 -15   9     2039.65      889.00    988.00 o   0.54623
  -2 -14   9     3007.36     2173.00   1581.00 o   0.52093
  -1 -14   9     7775.40    10579.00   2274.00 o   0.49277
   0 -14   9     6516.87     6524.00   1878.00 o   0.48265
   1 -14   9     7411.09     8206.00   1384.00 o   0.49170
   2 -14   9     4178.51     6225.00   1186.00 o   0.51892
   3 -14   9     3127.60     4347.00   1186.00 o   0.56165
  -3 -13   9     1454.31     1185.00   1284.00 o   0.53933
  -2 -13   9     1468.50     1284.00    691.00 o   0.49377
  -1 -13   9     7340.77     5932.00   1285.00 o   0.46414
   0 -13   9     7073.39     7315.00   2076.00 o   0.45356
   1 -13   9     1758.10     1876.00    691.00 o   0.46336
   2 -13   9      243.43      592.00    494.00 o   0.49230
   3 -13   9      220.61      197.00    395.00 o   0.53731
  -3 -12   9      355.34        0.00    592.00 o   0.51510
  -2 -12   9     9532.13    10187.00   1385.00 o   0.46736
  -1 -12   9     3089.51     4643.00    988.00 o   0.43613
   0 -12   9    31837.16    44097.00   6754.00 o   0.42505
   1 -12   9     5255.56     6226.00   1384.00 o   0.43567
   2 -12   9      378.83      296.00    197.00 o   0.46651
   3 -12   9      841.95      691.00    691.00 o   0.51394
   4 -12   9       87.43      494.00    494.00 o   0.57386
  -4 -11   9      250.32       99.00    494.00 o   0.55444
  -3 -11   9     6152.18     8105.00   3558.00 o   0.49191
  -2 -11   9     2212.55     2469.00    691.00 o   0.44185
  -1 -11   9     9943.93    10881.00   1187.00 o   0.40886
   0 -11   9    11469.79     8015.00    891.00 o   0.39723
   1 -11   9     1389.69     1975.00    691.00 o   0.40877
   2 -11   9      458.43      395.00    395.00 o   0.44167
   3 -11   9     4130.65     5928.00   1383.00 o   0.49167
   4 -11   9      901.83     1086.00    889.00 o   0.55415
  -4 -10   9     1089.16      296.00    593.00 o   0.53484
  -3 -10   9     6867.48     7810.00   3559.00 o   0.46989
  -2 -10   9     6480.24     4251.00   1285.00 o   0.41739
  -1 -10   9     8226.04     8010.00   1384.00 o   0.38251
   0 -10   9     7535.04     9195.00    791.00 o   0.37026
   1 -10   9     2118.19     3556.00    691.00 o   0.38283
   2 -10   9     6702.56     7414.00    989.00 o   0.41798
   3 -10   9      468.72      296.00    395.00 o   0.47067
   4 -10   9     3034.13     4939.00   2470.00 o   0.53576
  -4  -9   9     1883.09       99.00    494.00 o   0.51662
  -3  -9   9     7806.48     8701.00   2571.00 o   0.44922
  -2  -9   9    33188.54    30799.00   2384.00 o   0.39418
  -1  -9   9    12259.44    11975.00   1089.00 o   0.35726
   0  -9   9    56063.34    51426.00   2896.00 o   0.34436
   1  -9   9      681.41      395.00    197.00 o   0.35806
   2  -9   9     1149.13      988.00    494.00 o   0.39562
   3  -9   9     5362.87     3953.00   2668.00 o   0.45111
   4  -9   9     2569.23     5630.00   2173.00 o   0.51881
  -3  -8   9    11138.12    12763.00   3067.00 o   0.43009
  -2  -8   9      838.92      987.00    395.00 o   0.37245
  -1  -8   9     7901.04    10977.00   1187.00 o   0.33338
   0  -8   9     7466.39    12855.00    791.00 o   0.31976
   1  -8   9    32503.84    33299.00   1690.00 o   0.33471
   2  -8   9    27537.93    28487.00   2481.00 o   0.37483
   3  -8   9     8570.31    12954.00   2472.00 o   0.43318
   4  -8   9     1022.74     1679.00   1284.00 o   0.50347
  -3  -7   9     1623.23     2864.00   1580.00 o   0.41272
  -2  -7   9    41265.42    46294.00   3883.00 o   0.35248
  -1  -7   9     7786.11     8110.00    692.00 o   0.31117
   0  -7   9    21538.18    19148.00   1191.00 o   0.29680
   1  -7   9    18983.22    21313.00   2082.00 o   0.31311
   2  -7   9    24913.63    23218.00   4068.00 o   0.35590
   4  -7   9     2497.27     5038.00   2568.00 o   0.48987
   5  -7   9      447.41      197.00    296.00 o   0.56977
  -4  -6   9     1762.05      889.00   1383.00 o   0.47170
  -3  -6   9    15379.16    16932.00   3565.00 o   0.39734
  -2  -6   9    37068.91    35419.00   1890.00 o   0.33458
  -1  -6   9    29748.11    26243.00   2286.00 o   0.29101
   0  -6   9    32991.36    29256.00   1194.00 o   0.27589
   1  -6   9    27683.42    26229.00   1391.00 o   0.29364
   2  -6   9     3518.16     3260.00    296.00 o   0.33914
   3  -6   9     6083.33     9489.00   1977.00 o   0.40309
   4  -6   9     1436.75     3358.00   1975.00 o   0.47816
  -4  -5   9    21037.13    31717.00   5451.00 o   0.46050
  -3  -5   9     4228.20     4051.00    494.00 o   0.38419
  -2  -5   9    71871.62    65864.00   3910.00 o   0.31910
  -1  -5   9    48271.96    76905.00   3895.00 o   0.27337
   0  -5   9     8782.73     9895.00    594.00 o   0.25753
   1  -5   9    59873.01    92024.00   4005.00 o   0.27675
   2  -5   9     4473.81     4052.00    692.00 o   0.32487
   4  -5   9     1687.58     4345.00   1185.00 o   0.46850
   5  -5   9      850.08      987.00    395.00 o   0.55180
  -3  -4   9     4460.78     4348.00    494.00 o   0.37350
  -2  -4   9      652.62     1185.00    395.00 o   0.30641
  -1  -4   9    21727.34    20748.00    993.00 o   0.25876
   0  -4   9    35330.66    29897.00   1495.00 o   0.24229
   1  -4   9   212689.02   191770.00   9241.00 o   0.26294
   2  -4   9    14708.34    13767.00   1486.00 o   0.31345
  -4  -3   9    11423.98    11873.00   3958.00 o   0.44465
  -3  -3   9     7772.45     8998.00    890.00 o   0.36549
  -2  -3   9    30656.62    32112.00   2088.00 o   0.29687
  -1  -3   9    42822.58    69982.99   3694.00 o   0.24771
   0  -3   9    74625.22    63171.00   2015.00 o   0.23080
   1  -3   9     6051.72     4252.00    297.00 o   0.25271
   2  -3   9    15133.08    13769.00   1684.00 o   0.30518
   3  -3   9     2846.58     3754.00    988.00 o   0.37562
   4  -3   9     2964.52     4742.00   1284.00 o   0.45577
  -3  -2   9     9329.77    10881.00    989.00 o   0.36034
  -2  -2   9     6512.79     5636.00    593.00 o   0.29078
  -1  -2   9    15742.95    11798.00    496.00 o   0.24071
   0  -2   9     2220.16     2075.00    198.00 o   0.22364
   1  -2   9    39444.55    34312.00   1396.00 o   0.24651
   2  -2   9     3011.24     6224.00   1186.00 o   0.30034
   3  -2   9     7103.92     7316.00   1878.00 o   0.37191
   4  -2   9      286.62     1975.00    889.00 o   0.45290
  -3  -1   9    33185.47    34188.00   2087.00 o   0.35817
  -2  -1   9    20051.95    21325.00   1488.00 o   0.28836
  -1  -1   9     1291.68     1086.00    198.00 o   0.23813
   0  -1   9    50204.28    42058.00   3405.00 o   0.22122
   1  -1   9    65363.59    55832.00   2008.00 o   0.24465
   2  -1   9    94875.13   123601.00   8771.00 o   0.29908
   4  -1   9      810.04     1086.00    691.00 o   0.45242
  -3   0   9      182.87      395.00    296.00 o   0.35903
  -2   0   9     8043.05     8803.00    791.00 o   0.28972
  -1   0   9    42950.23    53526.00   2297.00 o   0.24010
   0   0   9    14584.87    12293.00   2082.00 o   0.22370
   1   0   9    48334.20    67482.00   4199.00 o   0.24722
  -4   1   9    12686.58    13261.00   3266.00 o   0.44181
  -3   1   9    21901.09    23997.00   2380.00 o   0.36291
  -2   1   9    23231.78    25904.00   1588.00 o   0.29478
  -1   1   9      190.41      592.00    197.00 o   0.24652
   0   1   9    21414.58    21154.00   1986.00 o   0.23093
   1   1   9    78823.51    69074.00   4028.00 o   0.25410
   2   1   9    69590.27   109652.00   7016.00 o   0.30738
   3   1   9    23031.34    25387.00   2479.00 o   0.37827
   4   1   9     1160.39     1580.00    691.00 o   0.45866
  -4   2   9    11494.56    11081.00   2474.00 o   0.44723
  -3   2   9    13091.43    10393.00   1089.00 o   0.36971
  -2   2   9     1733.16     2469.00    395.00 o   0.30338
  -1   2   9    35409.49    30382.00   1594.00 o   0.25705
   0   2   9    89372.30    71040.00   4749.00 o   0.24247
   1   2   9    39715.34    37483.00   1595.00 o   0.26494
   2   2   9     1107.38     2173.00    691.00 o   0.31666
   4   2   9     1588.94      889.00    790.00 o   0.46527
  -4   3   9     3291.03     2865.00   1383.00 o   0.45498
  -3   3   9    44117.01    42919.00   3386.00 o   0.37927
  -2   3   9     2354.77     2568.00    395.00 o   0.31522
  -1   3   9    16382.91    18438.00   1487.00 o   0.27122
   0   3   9    61423.97    61458.00   2607.00 o   0.25775
   1   3   9   100747.81    92373.00   3942.00 o   0.27928
   2   3   9    12518.42    15740.00   2475.00 o   0.32900
   3   3   9     7130.47    14138.00   1780.00 o   0.39644
  -4   4   9    13678.50    17817.00   5444.00 o   0.46496
  -3   4   9     4048.09     2470.00    790.00 o   0.39139
  -2   4   9    19056.49    22105.00   2082.00 o   0.32994
  -1   4   9    13963.55    12282.00    792.00 o   0.28848
   0   4   9    31288.88    24569.00   1194.00 o   0.27615
   1   4   9    95753.28   100756.00   4639.00 o   0.29662
   2   4   9    17022.63    21004.00   3170.00 o   0.34407
   4   4   9      695.61      296.00    494.00 o   0.48501
  -4   5   9     1091.24     2172.00   1481.00 o   0.47702
  -3   5   9      252.16       99.00    395.00 o   0.40584
  -2   5   9     4831.52     5831.00    692.00 o   0.34720
  -1   5   9    18652.95    26668.00   2082.00 o   0.30833
   2   5   9     5251.01     5337.00   2075.00 o   0.36154
   3   5   9    14942.09    24157.00   4653.00 o   0.42422
   4   5   9     4968.62     5139.00   1482.00 o   0.49788
  -4   6   9     1365.19     2568.00   1383.00 o   0.49101
  -3   6   9     1998.76     2074.00    691.00 o   0.42238
  -2   6   9      836.15     1185.00    395.00 o   0.36661
  -1   6   9    14182.49    10496.00    792.00 o   0.33028
   0   6   9     3270.63     2470.00    494.00 o   0.32008
   1   6   9    15709.17    13867.00   1288.00 o   0.33837
   2   6   9      742.35      790.00    494.00 o   0.38108
   3   6   9     1766.64     3062.00   3852.00 o   0.44117
   4   6   9     7997.87     9492.00   2274.00 o   0.51256
  -4   7   9     1880.37      988.00   1679.00 o   0.50676
  -2   7   9    22152.15    21813.00   2181.00 o   0.38788
  -1   7   9     9708.70    11772.00    890.00 o   0.35396
   0   7   9    11493.34    14646.00   1385.00 o   0.34469
   1   7   9     1847.52     1679.00    395.00 o   0.36197
   2   7   9     2538.58     2074.00   1383.00 o   0.40238
   3   7   9     1364.98      494.00    889.00 o   0.45986
   4   7   9      273.64      395.00    691.00 o   0.52889
  -4   8   9      904.33      296.00    592.00 o   0.52412
  -3   8   9     5007.59     4743.00   1482.00 o   0.46081
  -2   8   9    23313.66    33617.00   5553.00 o   0.41069
  -1   8   9     6700.11    11171.00   2175.00 o   0.37904
   0   8   9     6652.93     3954.00   1087.00 o   0.37062
   1   8   9    13585.50    18808.00   3267.00 o   0.38694
   2   8   9      602.24        0.00    592.00 o   0.42517
   3   8   9     1050.14      790.00   1086.00 o   0.48011
   4   8   9      609.51     1481.00   1679.00 o   0.54673
  -4   9   9     1134.06      790.00    395.00 o   0.54294
  -3   9   9     3930.69     6224.00   1482.00 o   0.48227
  -2   9   9    59907.50    67680.00   6289.00 o   0.43482
  -1   9   9    12221.13    11776.00   1880.00 o   0.40526
   0   9   9    19520.31    21306.00   2279.00 o   0.39760
   1   9   9     3644.55     5137.00   1482.00 o   0.41305
   2   9   9     3290.81     4841.00   2272.00 o   0.44924
   3   9   9     1093.10     2765.00   1383.00 o   0.50171
  -4  10   9       55.34        0.00     99.00 o   0.56307
  -3  10   9     3554.13      296.00   1581.00 o   0.50498
  -2  10   9      726.19      987.00    691.00 o   0.46006
  -1  10   9   125319.03   175457.00  16566.00 o   0.43241
   0  10   9     9143.34    14538.00   2077.00 o   0.42543
   1  10   9     9280.66    14044.00   2967.00 o   0.44009
   2  10   9     2964.54     6915.00   1976.00 o   0.47439
  -3  11   9       27.53       99.00    197.00 o   0.52878
  -2  11   9     6606.05     8897.00   2076.00 o   0.48622
  -1  11   9      797.34      790.00    691.00 o   0.46033
   0  11   9     9341.63     9791.00   2275.00 o   0.45395
   1  11   9    10631.85     9892.00   2869.00 o   0.46789
   2  11   9     1580.77     3259.00   1580.00 o   0.50045
   3  11   9     1579.15     2074.00   1284.00 o   0.54833
  -3  12   9      329.43        0.00    296.00 o   0.55352
  -2  12   9      853.33      197.00    296.00 o   0.51318
  -1  12   9     2341.93     3753.00   1284.00 o   0.48888
   0  12   9     8357.85     4450.00   1088.00 o   0.48305
   1  12   9      242.71      889.00    790.00 o   0.49633
   2  12   9     3081.84     3952.00   2766.00 o   0.52730
   3  12   9      839.49     2370.00   1382.00 o   0.57308
  -1  13   9      671.80      494.00    296.00 o   0.51796
   0  13   9      190.05      296.00    197.00 o   0.51262
   1  13   9    12865.90    13263.00   2672.00 o   0.52531
   2  13   9      829.78     2864.00   1086.00 o   0.55480
  -2  14   9      211.25      494.00    395.00 o   0.56902
  -1  14   9      895.25      296.00    296.00 o   0.54749
   0  14   9      996.66      395.00    296.00 o   0.54259
   1  14   9      870.29      691.00    494.00 o   0.55474
   0  15   9     1500.56     1975.00    889.00 o   0.57289
   0 -16  10     1329.64     1481.00    494.00 o   0.54937
   1 -16  10      472.69      592.00    395.00 o   0.55722
  -2 -15  10       50.19      197.00    197.00 o   0.55569
  -1 -15  10     1261.11     2666.00    988.00 o   0.52942
   0 -15  10      112.30        0.00    296.00 o   0.52005
   1 -15  10     1362.90      889.00    395.00 o   0.52849
   2 -15  10     1811.06     2074.00    691.00 o   0.55392
  -1 -14  10     4348.74     7312.00   2668.00 o   0.50095
   0 -14  10    12331.32    10094.00   2474.00 o   0.49120
   1 -14  10     3791.44     4051.00    988.00 o   0.50029
   2 -14  10      117.89      197.00    296.00 o   0.52724
  -3 -13  10     1455.62     2469.00   1383.00 o   0.54668
  -2 -13  10     1909.49     1086.00    790.00 o   0.50199
  -1 -13  10    15644.07    21288.00   5347.00 o   0.47307
   0 -13  10     3507.14     1581.00   1186.00 o   0.46291
   1 -13  10     1414.55     2074.00    988.00 o   0.47272
   2 -13  10      406.86      395.00    197.00 o   0.50131
   3 -13  10       30.98      197.00    395.00 o   0.54576
  -3 -12  10     3856.76     5829.00   1877.00 o   0.52304
  -2 -12  10     5650.72     4447.00    988.00 o   0.47629
  -1 -12  10     3582.57     4347.00    692.00 o   0.44590
   0 -12  10     3828.86     4150.00   1778.00 o   0.43529
   2 -12  10      724.98      592.00    296.00 o   0.47626
   3 -12  10      304.59      296.00    494.00 o   0.52299
  -4 -11  10       69.26        0.00    197.00 o   0.56186
  -3 -11  10      707.69      592.00    987.00 o   0.50045
  -2 -11  10      716.06      790.00    197.00 o   0.45156
  -1 -11  10       29.06        0.00    197.00 o   0.41956
   0 -11  10      786.81      691.00    197.00 o   0.40847
   1 -11  10     1683.97     2370.00    593.00 o   0.41993
   2 -11  10     9414.71     9989.00   1286.00 o   0.45224
   4 -11  10     2286.53     5334.00   2074.00 o   0.56295
  -4 -10  10      554.35       99.00    494.00 o   0.54276
  -3 -10  10     8176.93    15129.00   3659.00 o   0.47908
  -2 -10  10     4955.43     6621.00    791.00 o   0.42794
  -1 -10  10     8535.02     9494.00   1187.00 o   0.39424
   0 -10  10    37384.67    39179.00   2784.00 o   0.38262
   1 -10  10     9682.14    11276.00   1088.00 o   0.39503
   2 -10  10     3253.89     4248.00    889.00 o   0.42941
   3 -10  10     5760.67     7709.00   1384.00 o   0.48105
   4 -10  10      211.68      691.00    691.00 o   0.54508
  -4  -9  10     4686.07     7411.00   2273.00 o   0.52504
  -3  -9  10     5464.10     6523.00   1977.00 o   0.45909
  -2  -9  10     8978.74     8208.00    989.00 o   0.40563
  -1  -9  10      185.63      395.00    395.00 o   0.37012
   0  -9  10     9305.10     6034.00    495.00 o   0.35795
   1  -9  10     1169.67     1679.00    296.00 o   0.37141
   2  -9  10     2555.23     2074.00    494.00 o   0.40797
   4  -9  10     1251.16     2469.00    988.00 o   0.52866
  -3  -8  10     2835.52     3655.00   2470.00 o   0.44067
  -1  -8  10    33120.32    42841.00   3678.00 o   0.34747
   0  -8  10    20091.15    24687.00   1785.00 o   0.33471
   1  -8  10    15435.43    15450.00   1188.00 o   0.34930
   2  -8  10     5233.83     5436.00   1384.00 o   0.38817
   3  -8  10     3668.23     3853.00   1284.00 o   0.44499
  -4  -7  10      427.11       99.00    395.00 o   0.49435
  -3  -7  10     6612.07     6920.00    791.00 o   0.42402
  -2  -7  10    27013.12    27296.00   2283.00 o   0.36591
  -1  -7  10     8252.68     7616.00    989.00 o   0.32659
   0  -7  10    10684.42    11677.00    891.00 o   0.31324
   1  -7  10     6547.98     6525.00    692.00 o   0.32903
   2  -7  10    13799.93    11780.00   1485.00 o   0.37025
  -4  -6  10    14271.27    19007.00   3663.00 o   0.48166
  -3  -6  10     2382.14     2766.00    494.00 o   0.40936
  -2  -6  10      372.54      691.00    296.00 o   0.34905
  -1  -6  10    18382.26    21015.00   2181.00 o   0.30785
   0  -6  10    25769.17    20358.00   1092.00 o   0.29392
   1  -6  10     4785.88     5139.00    395.00 o   0.31095
   2  -6  10    16928.51    11195.00   1783.00 o   0.35451
   3  -6  10      734.36     1481.00   1284.00 o   0.41634
   4  -6  10      770.90     1580.00    889.00 o   0.48958
   5  -6  10      932.86      790.00    395.00 o   0.56984
  -4  -5  10     1832.49     2864.00   1185.00 o   0.47096
  -3  -5  10     4926.70     5534.00    692.00 o   0.39691
  -2  -5  10    12617.79    14155.00   1188.00 o   0.33460
  -1  -5  10     7370.08     7022.00    692.00 o   0.29165
   0  -5  10     5813.27     6130.00    494.00 o   0.27720
   1  -5  10    25275.28    23434.00   1291.00 o   0.29547
   2  -5  10     1712.49     3062.00   1086.00 o   0.34124
   3  -5  10     5872.02     9390.00   1977.00 o   0.40530
   4  -5  10      788.13      987.00   1185.00 o   0.48039
  -4  -4  10    27348.06    24311.00   4763.00 o   0.46237
  -2  -4  10    43869.02    45438.00   2391.00 o   0.32290
  -1  -4  10     2720.26     3063.00    494.00 o   0.27843
   0  -4  10    34634.47    31566.00   1693.00 o   0.26357
   1  -4  10    62407.04    52987.00   2103.00 o   0.28301
   2  -4  10    34741.79    42265.00   4972.00 o   0.33075
   5  -4  10     1358.36     1284.00    593.00 o   0.55624
  -4  -3  10     1223.53      593.00    790.00 o   0.45602
  -3  -3  10    35217.09    37872.00   3181.00 o   0.37949
  -2  -3  10       18.55        0.00    197.00 o   0.31425
  -1  -3  10    60885.02    61016.00   3006.00 o   0.26865
   0  -3  10    43497.83    53108.00   2596.00 o   0.25353
   1  -3  10    65983.40    59875.00   2808.00 o   0.27397
   2  -3  10    13265.90     7525.00   1386.00 o   0.32331
   3  -3  10    11476.10    17018.00   2869.00 o   0.39074
   4  -3  10      768.39     1876.00    889.00 o   0.46852
   5  -3  10      119.52       99.00    197.00 o   0.55228
  -3  -2  10     3136.95     2766.00    593.00 o   0.37485
  -2  -2  10     4141.22     4743.00    494.00 o   0.30890
  -1  -2  10    78187.64    63203.99   4328.00 o   0.26268
   0  -2  10    46152.35    43665.00   1799.00 o   0.24752
   1  -2  10    56233.69    59144.00   2802.00 o   0.26872
   2  -2  10     3912.42     3261.00    790.00 o   0.31912
   3  -2  10    18153.16    22490.00   2774.00 o   0.38749
   4  -2  10     1285.19     1185.00    691.00 o   0.46598
  -3  -1  10     3484.24     5039.00    790.00 o   0.37309
  -2  -1  10     1699.20     1679.00    395.00 o   0.30702
  -1  -1  10    14925.17    18729.00   2577.00 o   0.26078
   0  -1  10     4810.29     2471.00    395.00 o   0.24583
   1  -1  10    57096.78    61162.00   2202.00 o   0.26747
   2  -1  10    50432.83    54490.00   3593.00 o   0.31832
   3  -1  10    16760.77    22187.00   3071.00 o   0.38704
   4  -1  10       67.04      494.00    494.00 o   0.46578
  -3   0  10     2986.88     5236.00    692.00 o   0.37425
  -2   0  10    56489.51    98651.99   8896.00 o   0.30869
  -1   0  10    67113.60   113103.00   5821.00 o   0.26305
   0   0  10    19657.33    24213.00   1389.00 o   0.24856
   1   0  10    60807.70    94671.00   5009.00 o   0.27028
   2   0  10      586.66      987.00    296.00 o   0.32094
   3   0  10    11055.19    10883.00   5837.00 o   0.38940
   4   0  10     1158.31     1185.00    691.00 o   0.46792
  -3   1  10     8025.69     6625.00    989.00 o   0.37830
  -2   1  10     3739.17     4842.00    494.00 o   0.31384
  -1   1  10    38294.81    31688.00   1694.00 o   0.26937
   0   1  10    22802.77    25521.00   1291.00 o   0.25556
   1   1  10     1603.96     1778.00    296.00 o   0.27702
   2   1  10    36298.97    41384.00   3482.00 o   0.32688
   3   1  10     4715.93     5732.00   1186.00 o   0.39452
   4   1  10      245.93      197.00    395.00 o   0.47236
  -4   2  10    11429.68    15038.00   3067.00 o   0.45986
  -3   2  10     4241.06     5731.00    889.00 o   0.38514
  -2   2  10    23895.01    21435.00   1092.00 o   0.32230
  -1   2  10    66892.80    55462.00   2206.00 o   0.27948
   0   2  10     2410.10     2964.00    395.00 o   0.26649
   1   2  10    32790.86    34719.00   1691.00 o   0.28742
   2   2  10     7380.49     7713.00   1483.00 o   0.33598
   4   2  10      157.52        0.00    296.00 o   0.47904
  -4   3  10      352.23      592.00   1185.00 o   0.46766
  -3   3  10    29985.33    29888.00   4965.00 o   0.39464
  -2   3  10      167.69       99.00     99.00 o   0.33383
  -1   3  10     8524.49     5836.00    890.00 o   0.29298
   0   3  10    12605.83    13666.00   1683.00 o   0.28090
   1   3  10   122112.16   118330.01   5171.00 o   0.30110
   2   3  10    35829.85    42464.00   5569.00 o   0.34799
   3   3  10     6605.73    10379.00   1878.00 o   0.41257
   4   3  10      146.83        0.00    197.00 o   0.48786
  -4   4  10    11280.84    14247.00   2671.00 o   0.47763
  -3   4  10     8597.91     7911.00   1780.00 o   0.40660
  -2   4  10     1450.85     1383.00    395.00 o   0.34813
  -1   4  10     3851.29     3458.00    395.00 o   0.30942
   0   4  10    91519.05   106290.00   4231.00 o   0.29829
   1   4  10     4571.35     4348.00    593.00 o   0.31763
   2   4  10    22341.80    26379.00   3669.00 o   0.36261
   3   4  10     6226.99     3855.00    988.00 o   0.42516
  -4   5  10     3907.06     7114.00   3260.00 o   0.48963
  -3   5  10    16814.07    16440.00   1783.00 o   0.42082
  -2   5  10     5083.23     4052.00    988.00 o   0.36485
  -1   5  10    23830.78    39591.00   4664.00 o   0.32837
   0   5  10    20344.22    29451.00   1785.00 o   0.31816
   1   5  10    14740.85    14656.00   1089.00 o   0.33660
   2   5  10     8180.74     9691.00   2077.00 o   0.37955
   3   5  10     1576.32     1580.00    790.00 o   0.43988
   4   5  10     7736.63     9591.00   6822.00 o   0.51148
  -4   6  10     1996.66      988.00   1284.00 o   0.50351
  -3   6  10    28172.86    26796.00   3474.00 o   0.43707
  -2   6  10     7640.76     7416.00    989.00 o   0.38370
  -1   6  10     3482.11     4150.00    494.00 o   0.34942
   0   6  10    13070.74    14849.00   1188.00 o   0.34008
   1   6  10     1175.71      790.00    198.00 o   0.35762
   3   6  10     4191.30     3162.00   4051.00 o   0.45652
   4   6  10      750.58      395.00    296.00 o   0.52601
  -4   7  10     5717.32     5634.00   1878.00 o   0.51912
  -3   7  10     2288.68     1482.00    790.00 o   0.45514
  -1   7  10    18172.59    12088.00   1585.00 o   0.37221
   0   7  10     7322.80     9690.00   1285.00 o   0.36368
   1   7  10      558.51      395.00    691.00 o   0.38034
   2   7  10     1402.40     2864.00   1679.00 o   0.41921
   3   7  10      907.71     2074.00   1382.00 o   0.47487
   4   7  10     1251.14     1778.00   1185.00 o   0.54216
  -4   8  10     5920.71     6623.00   1779.00 o   0.53631
  -3   8  10    16522.09    14657.00   2080.00 o   0.47482
  -2   8  10     9214.80     7022.00   2571.00 o   0.42658
  -1   8  10    10785.17    14048.00   1979.00 o   0.39645
   0   8  10     4598.69     4842.00   1186.00 o   0.38865
   1   8  10      551.13      691.00    790.00 o   0.40448
   2   8  10      115.94       99.00    691.00 o   0.44142
   3   8  10     4914.43     8301.00   2767.00 o   0.49474
   4   8  10      214.00        0.00    889.00 o   0.55980
  -4   9  10     1745.47      691.00    395.00 o   0.55493
  -3   9  10     8392.27     6823.00   1483.00 o   0.49593
  -2   9  10    10218.21    11177.00   1484.00 o   0.45013
  -1   9  10    48065.75    38450.00   3686.00 o   0.42187
   0   9  10     7120.91     9491.00   1483.00 o   0.41475
   1   9  10      161.76        0.00    296.00 o   0.42981
   3   9  10      655.41     1284.00   1284.00 o   0.51597
  -3  10  10     1364.69      494.00    691.00 o   0.51827
  -1  10  10     8693.75    10977.00   2077.00 o   0.44829
   0  10  10     5281.16     7709.00   1878.00 o   0.44177
   1  10  10    24494.52    37389.00   5653.00 o   0.45612
   2  10  10      759.09     1481.00   1185.00 o   0.48950
   3  10  10      761.84      790.00   1876.00 o   0.53838
  -3  11  10     1191.77      494.00    494.00 o   0.54171
  -2  11  10     1543.03      691.00    395.00 o   0.50045
  -1  11  10     1498.52      691.00    395.00 o   0.47553
   0  11  10     4872.22     3459.00    791.00 o   0.46957
   1  11  10     4988.26     5633.00   2273.00 o   0.48326
   2  11  10     2278.10     4445.00   2074.00 o   0.51503
   3  11  10       86.75        0.00    592.00 o   0.56184
  -3  12  10      292.72      296.00    296.00 o   0.56610
  -2  12  10      335.75      395.00    296.00 o   0.52691
   1  12  10     1017.56      691.00    889.00 o   0.51108
   2  12  10      423.52      592.00    691.00 o   0.54138
  -2  13  10      639.28      296.00    494.00 o   0.55408
   0  13  10      165.42        0.00    197.00 o   0.52696
   1  13  10     5562.28     6721.00   1878.00 o   0.53949
   2  13  10      268.67      296.00    494.00 o   0.56842
  -1  14  10      680.44      296.00    296.00 o   0.56099
   0  14  10      296.49        0.00    197.00 o   0.55638
   1  14  10     4300.15     2471.00    889.00 o   0.56840
  -1 -16  11     1408.02      889.00    790.00 o   0.56628
   0 -16  11     1420.01     1778.00    494.00 o   0.55756
   1 -16  11      417.56      395.00    296.00 o   0.56547
  -2 -15  11     3828.75     4743.00    692.00 o   0.56367
  -1 -15  11     1021.80     2469.00   1185.00 o   0.53797
   0 -15  11      453.22      987.00    691.00 o   0.52893
   1 -15  11      163.10       99.00    197.00 o   0.53741
   2 -15  11       78.68        0.00    296.00 o   0.56261
  -2 -14  11      416.63      592.00    395.00 o   0.53710
  -1 -14  11      812.13     1481.00    790.00 o   0.51021
   0 -14  11     2796.57     2173.00   1679.00 o   0.50084
   1 -14  11      679.29      592.00    494.00 o   0.50995
   2 -14  11      657.87      889.00    296.00 o   0.53659
  -3 -13  11      192.63      790.00    889.00 o   0.55506
  -2 -13  11     2827.17     1877.00    790.00 o   0.51128
  -1 -13  11    14978.43    13662.00   1881.00 o   0.48313
   0 -13  11     7583.45     8008.00   2076.00 o   0.47339
   1 -13  11       23.65       99.00    197.00 o   0.48318
   2 -13  11     3810.75     4644.00    988.00 o   0.51138
   3 -13  11      784.07      987.00    592.00 o   0.55519
  -3 -12  11      642.74      592.00    592.00 o   0.53201
  -2 -12  11     7956.00     9492.00   1088.00 o   0.48633
  -1 -12  11     7549.66     8503.00   1186.00 o   0.45682
   0 -12  11    14348.54    19006.00   2475.00 o   0.44668
   1 -12  11     1800.66     1580.00    593.00 o   0.45722
   2 -12  11     1669.17     1876.00    593.00 o   0.48709
   3 -12  11     2375.65     5038.00   1284.00 o   0.53306
  -4 -11  11       12.66        0.00    494.00 o   0.57027
  -3 -11  11     1283.68     2765.00   1383.00 o   0.51006
  -2 -11  11    14987.46    15246.00   1683.00 o   0.46239
  -1 -11  11     2387.59     1778.00    691.00 o   0.43143
   0 -11  11    62406.22    57829.00   4994.00 o   0.42088
   1 -11  11    17647.47    17038.00   2179.00 o   0.43223
   2 -11  11     1965.37     2370.00    790.00 o   0.46389
   3 -11  11      621.93      592.00    494.00 o   0.51210
   4 -11  11       46.08        0.00    296.00 o   0.57269
  -4 -10  11      492.97        0.00    592.00 o   0.55168
  -3 -10  11      212.59      296.00    790.00 o   0.48936
  -2 -10  11     7321.16     9392.00   1186.00 o   0.43963
  -1 -10  11      427.41      592.00    296.00 o   0.40714
   2 -10  11      710.34      592.00    691.00 o   0.44194
   3 -10  11     5904.18     6128.00   1384.00 o   0.49247
   4 -10  11       47.65      197.00    395.00 o   0.55535
  -4  -9  11      464.47      197.00    494.00 o   0.53449
  -3  -9  11     4010.02     4446.00   1976.00 o   0.47007
  -2  -9  11    22939.38    26376.00   2677.00 o   0.41824
  -1  -9  11     1531.33     2074.00    790.00 o   0.38416
   0  -9  11      610.28      592.00    296.00 o   0.37270
   1  -9  11     8345.61     7021.00    791.00 o   0.38589
   2  -9  11     5581.50     5139.00   1186.00 o   0.42143
   3  -9  11     6797.52     7710.00   3361.00 o   0.47432
   4  -9  11     1899.06     3556.00   1185.00 o   0.53948
  -4  -8  11     3400.41     5533.00   1877.00 o   0.51883
  -3  -8  11     7574.69     6031.00    890.00 o   0.45236
  -1  -8  11     8467.92    10879.00   1187.00 o   0.36272
   0  -8  11     6568.54     6624.00    791.00 o   0.35079
   1  -8  11      390.46      395.00    197.00 o   0.36500
   2  -8  11     8562.24     9296.00   1780.00 o   0.40259
   3  -8  11     1706.36     1975.00   1679.00 o   0.45784
   4  -8  11      401.85      691.00    691.00 o   0.52520
  -4  -7  11      489.15       99.00    592.00 o   0.50485
  -2  -7  11       38.44        0.00    395.00 o   0.38048
  -1  -7  11    14332.23    13665.00   1188.00 o   0.34313
   0  -7  11    10757.36     9202.00    693.00 o   0.33074
   1  -7  11     2764.48     2667.00    494.00 o   0.34601
  -3  -6  11     1375.03     1284.00    296.00 o   0.42250
  -2  -6  11     6644.95     6426.00   1186.00 o   0.36463
  -1  -6  11    14257.06    13468.00   1188.00 o   0.32571
   0  -6  11     6283.11     5537.00    395.00 o   0.31289
   1  -6  11    20144.13    21614.00   1190.00 o   0.32924
   2  -6  11     4091.00     3854.00   1087.00 o   0.37091
   3  -6  11    17888.68    23873.00   3863.00 o   0.43061
  -4  -5  11     4910.57      395.00   2569.00 o   0.48248
  -3  -5  11     2259.12     2173.00    494.00 o   0.41075
  -2  -5  11     4193.94     4941.00    889.00 o   0.35118
  -1  -5  11    28511.76    30103.00   2384.00 o   0.31084
   0  -5  11    12816.54    11585.00    594.00 o   0.29765
   1  -5  11    13030.26    13070.00    891.00 o   0.31504
   2  -5  11    24083.87    29266.00   3274.00 o   0.35859
   4  -5  11      628.70     3160.00   1975.00 o   0.49326
   5  -5  11      214.83      197.00    296.00 o   0.57331
  -4  -4  11     5947.71     7314.00   1779.00 o   0.47436
  -3  -4  11    17180.49    18027.00   1387.00 o   0.40138
  -2  -4  11     1767.85     3160.00    691.00 o   0.34041
  -1  -4  11    22301.35    22921.00   1786.00 o   0.29888
   0  -4  11    82212.37    74345.00   4326.00 o   0.28542
   1  -4  11   109671.24    93024.00   3640.00 o   0.30378
   2  -4  11    41347.14    62923.00   7268.00 o   0.34897
   4  -4  11      256.82      592.00    691.00 o   0.48664
   5  -4  11      491.06      790.00    395.00 o   0.56777
  -4  -3  11      382.30      691.00    790.00 o   0.46843
  -3  -3  11    16469.49    12677.00   1188.00 o   0.39456
  -2  -3  11      344.43      395.00    296.00 o   0.33258
  -1  -3  11     7681.79    11275.00    989.00 o   0.29021
   0  -3  11    70115.89    64136.00   2610.00 o   0.27662
   1  -3  11    49926.50    52819.00   2696.00 o   0.29580
   2  -3  11    22630.13    20037.00   3868.00 o   0.34228
   3  -3  11    15366.74    23466.00   3763.00 o   0.40681
   5  -3  11      592.25      494.00    296.00 o   0.56411
  -3  -2  11     4700.36     5336.00    692.00 o   0.39041
  -2  -2  11     9752.42     7915.00    890.00 o   0.32790
  -1  -2  11    19824.59    16960.00   1289.00 o   0.28512
   0  -2  11     8948.81    10686.00    594.00 o   0.27157
   1  -2  11     6837.90     8306.00    791.00 o   0.29136
   2  -2  11     3320.36     3260.00   1383.00 o   0.33869
   4  -2  11      108.96      197.00    494.00 o   0.48000
  -3  -1  11      899.82      691.00    395.00 o   0.38904
  -2  -1  11    17578.15    16351.00   1387.00 o   0.32651
  -1  -1  11    11996.03    13762.00   1188.00 o   0.28380
   0  -1  11     2187.63     2766.00    395.00 o   0.27049
   1  -1  11    31899.26    26355.00   1193.00 o   0.29063
   2  -1  11    12715.27    13265.00   4751.00 o   0.33830
   4  -1  11       98.34        0.00    296.00 o   0.48006
   5  -1  11       66.29        0.00     99.00 o   0.56257
  -3   0  11    63197.06    92525.00  13289.00 o   0.39046
  -2   0  11    43445.47    59087.00   4882.00 o   0.32845
  -1   0  11      182.53      197.00     99.00 o   0.28631
   1   0  11     7633.19     8704.00    495.00 o   0.29363
   2   0  11      110.21      494.00    395.00 o   0.34112
   3   0  11    20219.64    20218.00   3171.00 o   0.40643
   4   0  11      468.94      395.00    494.00 o   0.48238
  -3   1  11    10023.58     7815.00    989.00 o   0.39465
  -2   1  11    31558.17    28124.00   1689.00 o   0.33366
  -1   1  11     2723.23     1976.00    296.00 o   0.29255
   0   1  11     1450.95     1975.00    296.00 o   0.28023
   1   1  11    25907.73    27805.00   1986.00 o   0.30025
   2   1  11     8626.20    12759.00   1484.00 o   0.34707
   3   1  11     4992.21     4743.00    988.00 o   0.41163
   4   1  11      432.20      395.00    494.00 o   0.48694
  -3   2  11     2436.54      988.00   1087.00 o   0.40152
  -2   2  11    12697.91    10493.00   1089.00 o   0.34199
  -1   2  11    19469.63    17154.00   1091.00 o   0.30229
   0   2  11    21400.44    19843.00   1191.00 o   0.29066
   1   2  11     3412.34     3458.00    395.00 o   0.31027
   2   2  11    10066.66    14444.00   1880.00 o   0.35599
   4   2  11      117.18      197.00    296.00 o   0.49367
  -4   3  11      878.09     2172.00   1086.00 o   0.48129
  -3   3  11     7183.35     6228.00    989.00 o   0.41093
  -2   3  11    10650.36    10488.00   1583.00 o   0.35322
  -1   3  11     6321.16     5438.00    791.00 o   0.31520
   0   3  11     6056.00     6426.00    692.00 o   0.30432
   1   3  11      972.69      889.00    197.00 o   0.32336
   3   3  11     1176.79     3160.00    988.00 o   0.42953
  -4   4  11      714.02      494.00    395.00 o   0.49123
  -3   4  11    16546.56    14063.00   1882.00 o   0.42272
  -2   4  11     2603.40     2074.00    395.00 o   0.36709
  -1   4  11    48107.93    41686.00   3989.00 o   0.33091
   0   4  11     8616.01    11672.00    791.00 o   0.32082
   1   4  11     6837.86     6229.00    494.00 o   0.33916
   2   4  11     4320.98     5336.00   1779.00 o   0.38187
  -4   5  11     3054.67     1679.00   1778.00 o   0.50315
  -3   5  11     5626.34     2174.00   2174.00 o   0.43669
  -2   5  11     5142.56     5831.00   1186.00 o   0.38331
  -1   5  11    18297.36    22594.00   3865.00 o   0.34904
   2   5  11      881.32      592.00    592.00 o   0.39829
   3   5  11      546.45      592.00    592.00 o   0.45636
  -4   6  11      172.48       99.00    296.00 o   0.51690
  -3   6  11     4063.69     2964.00    988.00 o   0.45265
  -2   6  11     7819.39     6625.00   1088.00 o   0.40159
  -1   6  11     3057.18     2470.00    494.00 o   0.36924
   0   6  11    12758.53    15045.00   1980.00 o   0.36068
   1   6  11     4047.37     5731.00   1779.00 o   0.37752
   2   6  11     1311.82     2074.00   1383.00 o   0.41669
   3   6  11     1041.44      691.00   1284.00 o   0.47268
   4   6  11      541.03       99.00    197.00 o   0.54028
  -4   7  11      228.47        0.00    296.00 o   0.53235
  -3   7  11     7822.56     5735.00   1285.00 o   0.47038
  -2   7  11     1983.77     1185.00    494.00 o   0.42167
  -1   7  11    15711.01    12477.00   1782.00 o   0.39119
   0   7  11      874.19     1086.00    395.00 o   0.38333
   1   7  11     3080.17     3458.00   1877.00 o   0.39941
   2   7  11     1708.92     1975.00   1284.00 o   0.43681
   3   7  11     1291.70      691.00   1481.00 o   0.49067
   4   7  11      295.97        0.00     99.00 o   0.55623
  -4   8  11     1621.07     1383.00    593.00 o   0.54934
  -2   8  11    11879.00    15634.00   2474.00 o   0.44330
   0   8  11    19145.99    17737.00   2477.00 o   0.40740
   1   8  11     3444.70     6718.00   2173.00 o   0.42276
  -4   9  11      272.78      395.00    296.00 o   0.56775
  -3   9  11     5247.21     5831.00   1581.00 o   0.51042
  -2   9  11     4540.00     5435.00   1186.00 o   0.46626
  -1   9  11     8089.29    12656.00   1780.00 o   0.43926
   0   9  11     3528.01     4347.00    889.00 o   0.43265
   1   9  11     8196.24    10877.00   3263.00 o   0.44732
   3   9  11      398.86     2073.00   1679.00 o   0.53101
  -2  10  11     6278.40     6030.00   1582.00 o   0.49038
  -1  10  11     4584.47     4941.00   3063.00 o   0.46496
   1  10  11     1365.08       99.00    790.00 o   0.47292
   2  10  11       10.60      296.00    691.00 o   0.50538
   3  10  11      948.71      296.00   1382.00 o   0.55303
  -2  11  11     1097.80      296.00    494.00 o   0.51548
  -1  11  11     3240.37     1976.00   1185.00 o   0.49152
   0  11  11    17446.83    19018.00   2179.00 o   0.48595
   1  11  11     6780.78     6821.00   1977.00 o   0.49938
   2  11  11     4968.06     7313.00   3360.00 o   0.53038
  -2  12  11      430.18      296.00    296.00 o   0.54143
  -1  12  11      645.40      296.00    296.00 o   0.51883
   0  12  11      537.64       99.00    889.00 o   0.51371
   1  12  11     1003.37      790.00    987.00 o   0.52659
   2  12  11     2323.14     4840.00   1580.00 o   0.55622
  -2  13  11       30.86       99.00    197.00 o   0.56812
  -1  13  11      963.57      296.00    395.00 o   0.54677
   1  13  11      775.95      987.00    592.00 o   0.55443
   0 -16  12       11.68       99.00    296.00 o   0.56673
  -2 -15  12     3404.14     3261.00    593.00 o   0.57262
  -1 -15  12      542.98      889.00    691.00 o   0.54751
   0 -15  12        2.63      395.00    987.00 o   0.53881
   1 -15  12      281.31      395.00    296.00 o   0.54732
   2 -15  12      923.83        0.00    790.00 o   0.57225
  -2 -14  12      986.03      592.00    395.00 o   0.54671
  -1 -14  12      211.31      889.00    691.00 o   0.52050
   0 -14  12       92.69      494.00    691.00 o   0.51150
   1 -14  12      916.18      691.00    296.00 o   0.52061
   2 -14  12      154.21      395.00    296.00 o   0.54691
  -3 -13  12      138.57       99.00    395.00 o   0.56440
  -1 -13  12     1463.90      790.00    691.00 o   0.49422
   0 -13  12      364.54      197.00    691.00 o   0.48491
   1 -13  12     4465.05     5039.00   1186.00 o   0.49466
   2 -13  12     1414.27     1580.00    494.00 o   0.52243
  -3 -12  12      712.60      592.00    889.00 o   0.54198
  -2 -12  12      189.15       99.00    197.00 o   0.49741
  -1 -12  12     5391.37     5040.00   1087.00 o   0.46880
   0 -12  12    28037.95    33245.00   3573.00 o   0.45914
   1 -12  12      158.45      395.00    395.00 o   0.46961
   3 -12  12      559.94     1284.00    790.00 o   0.54407
  -3 -11  12     1530.77     2568.00   1383.00 o   0.52069
  -2 -11  12     1398.18      691.00    691.00 o   0.47429
  -1 -11  12    26427.54    27283.00   2778.00 o   0.44437
   0 -11  12     6318.03     5733.00   1186.00 o   0.43436
   1 -11  12    20656.52    18830.00   2081.00 o   0.44559
   2 -11  12     2482.61     2074.00    790.00 o   0.47656
   3 -11  12     2745.41     3260.00    889.00 o   0.52379
  -4 -10  12       24.10        0.00    395.00 o   0.56156
  -3 -10  12      327.53        0.00    395.00 o   0.50067
  -2 -10  12    19540.08    18727.00   2180.00 o   0.45240
  -1 -10  12    29071.46    32360.00   2879.00 o   0.42112
   1 -10  12    22328.70    28950.00   2875.00 o   0.42278
   2 -10  12     6048.75     7611.00   1285.00 o   0.45549
   3 -10  12     2585.32     3655.00    988.00 o   0.50485
  -4  -9  12      173.67       99.00    395.00 o   0.54491
  -3  -9  12     7228.27     6031.00   1186.00 o   0.48208
  -2  -9  12    41635.11    50144.00   4577.00 o   0.43192
  -1  -9  12    25653.55    25001.00   2183.00 o   0.39925
   0  -9  12     9492.87     8902.00    989.00 o   0.38848
   1  -9  12       21.07       99.00    197.00 o   0.40140
   2  -9  12      497.26     1086.00    790.00 o   0.43590
   3  -9  12      649.34      691.00    592.00 o   0.48741
   4  -9  12      348.45      395.00    691.00 o   0.55120
  -4  -8  12      332.18      296.00    395.00 o   0.52979
  -3  -8  12     5092.90     3953.00    889.00 o   0.46509
  -2  -8  12    27457.32    34239.00   3176.00 o   0.41308
  -1  -8  12     8322.92    11076.00   1483.00 o   0.37899
   0  -8  12     6612.51     5734.00    692.00 o   0.36785
   1  -8  12    10755.79    12861.00   1187.00 o   0.38168
   2  -8  12       63.15      197.00    395.00 o   0.41800
   3  -8  12      182.54       99.00    494.00 o   0.47165
   4  -8  12       65.84        0.00    494.00 o   0.53746
  -4  -7  12     5464.29     5337.00   1977.00 o   0.51634
  -3  -7  12     3044.81     3853.00    692.00 o   0.44989
  -2  -7  12    29545.85    34553.00   3078.00 o   0.39609
  -1  -7  12     1006.27      296.00    296.00 o   0.36062
   0  -7  12     7994.66     6329.00    494.00 o   0.34913
   1  -7  12     3900.33     2964.00   1087.00 o   0.36389
   2  -7  12     1726.85     4049.00   1383.00 o   0.40203
   4  -7  12        7.95      790.00    691.00 o   0.52544
  -4  -6  12       23.28       99.00    494.00 o   0.50469
  -3  -6  12    20981.92    15560.00   1685.00 o   0.43667
  -2  -6  12     8744.26     9593.00   1780.00 o   0.38121
  -1  -6  12      149.85       99.00    395.00 o   0.34445
   0  -6  12     3598.04     2569.00    296.00 o   0.33264
   1  -6  12     1668.50     1778.00    296.00 o   0.34833
   2  -6  12     5356.24     8104.00   1384.00 o   0.38821
  -3  -5  12     2838.62     2272.00    494.00 o   0.42559
  -2  -5  12     2761.99     3853.00    790.00 o   0.36869
  -1  -5  12    28877.73    31488.00   2881.00 o   0.33078
   0  -5  12    24428.04    38706.00   1886.00 o   0.31872
   2  -5  12      452.31        0.00    296.00 o   0.37678
   3  -5  12    23036.91    38272.00   5156.00 o   0.43609
  -4  -4  12      852.59        0.00    691.00 o   0.48732
  -3  -4  12     3421.30     3260.00    790.00 o   0.41685
  -2  -4  12     1128.14     1679.00    593.00 o   0.35879
  -1  -4  12    22203.58    23908.00   1587.00 o   0.31996
   0  -4  12    43382.09    39269.00   1595.00 o   0.30774
   1  -4  12    47341.66    44475.00   1695.00 o   0.32513
   2  -4  12    25124.44    32644.00   4266.00 o   0.36797
  -4  -3  12     3650.28     2964.00   1284.00 o   0.48180
  -3  -3  12    15411.57    16932.00   1683.00 o   0.41058
  -2  -3  12     6376.72     8106.00    989.00 o   0.35171
  -1  -3  12      198.66        0.00    494.00 o   0.31226
   0  -3  12     3579.37     3063.00    296.00 o   0.30000
   1  -3  12    28011.60    31089.00   1192.00 o   0.31807
   2  -3  12    38644.19    52031.00   5770.00 o   0.36197
   3  -3  12      406.32       99.00    395.00 o   0.42374
   4  -3  12      400.84      592.00    592.00 o   0.49676
  -3  -2  12     4014.63     4841.00    889.00 o   0.40690
  -2  -2  12    15199.20    11884.00   1387.00 o   0.34764
  -1  -2  12    25412.69    22339.00   1390.00 o   0.30793
   0  -2  12    32517.67    31727.00   1392.00 o   0.29576
   1  -2  12     1032.76     1481.00    198.00 o   0.31433
   2  -2  12      124.02      197.00    395.00 o   0.35891
  -3  -1  12    39292.98    40777.00   2785.00 o   0.40588
  -2  -1  12    27479.16    26311.00   2879.00 o   0.34668
  -1  -1  12     8232.67     5638.00    791.00 o   0.30711
   0  -1  12    10936.36     9601.00    792.00 o   0.29518
   1  -1  12     6665.77     6427.00    494.00 o   0.31404
   2  -1  12     9128.06     9297.00   1484.00 o   0.35889
   4  -1  12     1894.38     2667.00    988.00 o   0.49517
  -3   0  12      572.46      592.00    494.00 o   0.40754
  -2   0  12     2844.52     3161.00    691.00 o   0.34886
  -1   0  12     7574.88    12164.00   1582.00 o   0.30983
   0   0  12     8643.51    11574.00    989.00 o   0.29827
   1   0  12     4111.98     6917.00    494.00 o   0.31721
   2   0  12     2695.28     4643.00   1482.00 o   0.36188
   3   0  12    58780.05    51299.00   5888.00 o   0.42423
   4   0  12     1227.67     2568.00    988.00 o   0.49767
  -3   1  12    27570.91    22726.00   2183.00 o   0.41185
  -2   1  12     6575.25     6426.00    791.00 o   0.35411
  -1   1  12     1618.23     1975.00    296.00 o   0.31599
   0   1  12     5505.18     7513.00    692.00 o   0.30493
   1   1  12     4626.66     5040.00    395.00 o   0.32373
   2   1  12     3228.89     3853.00   2173.00 o   0.36783
   3   1  12     1870.05     1877.00   1185.00 o   0.42951
  -3   2  12    14274.07    13364.00   1485.00 o   0.41873
  -2   2  12    15014.36    11289.00    891.00 o   0.36231
  -1   2  12     7940.35     8011.00    791.00 o   0.32540
   0   2  12    12001.76    11780.00    990.00 o   0.31493
   1   2  12     4417.66     4150.00    494.00 o   0.33340
   2   2  12     1188.06     1876.00   1481.00 o   0.37658
   3   2  12     7531.89    11271.00   5833.00 o   0.43721
  -4   3  12     5132.38     6424.00    889.00 o   0.49580
  -3   3  12    23335.98    31435.00   4760.00 o   0.42805
  -2   3  12     6508.67     4152.00    692.00 o   0.37326
  -1   3  12    32739.62    19482.00   6063.00 o   0.33778
   0   3  12    13743.55    18516.00    990.00 o   0.32795
   1   3  12     6795.66     5240.00    593.00 o   0.34597
   2   3  12     5623.97     2174.00   1977.00 o   0.38796
  -4   4  12     1734.91      494.00    494.00 o   0.50569
  -3   4  12     7933.91     8207.00   1187.00 o   0.43966
  -2   4  12    12111.00     8214.00   1089.00 o   0.38672
  -1   4  12    20091.11    12590.00   1983.00 o   0.35283
   0   4  12     1845.66     1185.00    889.00 o   0.34367
   1   4  12     8374.83     7318.00   2176.00 o   0.36112
   2   4  12     2024.58     1679.00   1975.00 o   0.40174
   3   4  12      418.08      691.00    691.00 o   0.45941
   4   4  12     4303.85     2569.00   2174.00 o   0.52858
  -4   5  12     3105.58     4347.00    790.00 o   0.51751
  -3   5  12     5833.47     6128.00   1581.00 o   0.45338
  -2   5  12     2782.05     2766.00    790.00 o   0.40245
  -1   5  12    16568.50    17037.00   3269.00 o   0.37022
   1   5  12     4018.36     6719.00   3359.00 o   0.37856
   2   5  12     1554.22     3358.00   1876.00 o   0.41767
   3   5  12      831.80      592.00   1185.00 o   0.47358
   4   5  12     2063.31     1975.00   2568.00 o   0.54109
  -3   6  12     8982.42     6626.00   2176.00 o   0.46902
  -2   6  12     7264.35     4548.00   1780.00 o   0.42019
  -1   6  12     2600.40     1877.00    889.00 o   0.38964
   0   6  12     3793.02     2668.00   1877.00 o   0.38179
   1   6  12    16442.69    20303.00   5348.00 o   0.39798
   2   6  12     3612.20     5829.00   2865.00 o   0.43553
   3   6  12      193.68        0.00    494.00 o   0.48957
   4   6  12      328.86      197.00    197.00 o   0.55529
  -4   7  12     3922.61     3162.00   2371.00 o   0.54639
  -3   7  12      601.57        0.00   1382.00 o   0.48641
  -2   7  12    29360.60    20548.00   5360.00 o   0.43970
  -1   7  12    25985.41    23612.00   3572.00 o   0.41080
   0   7  12     1283.99      395.00    395.00 o   0.40356
   1   7  12      402.95        0.00    889.00 o   0.41910
   2   7  12     2348.99     4050.00   2272.00 o   0.45509
   3   7  12     3617.39     4248.00   2272.00 o   0.50720
   4   7  12      171.14        0.00    197.00 o   0.57104
  -4   8  12     5184.51     5238.00   1087.00 o   0.56318
  -2   8  12     6386.84     7216.00   2273.00 o   0.46075
   0   8  12    11970.36     9499.00   2375.00 o   0.42677
   1   8  12     7165.72     7217.00   2175.00 o   0.44168
   2   8  12      347.36     1481.00   1382.00 o   0.47614
   3   8  12      359.95       99.00    494.00 o   0.52632
  -3   9  12      148.69        0.00    494.00 o   0.52570
  -1   9  12     9906.55    12265.00   1879.00 o   0.45734
   0   9  12    34896.97    36465.00   3478.00 o   0.45121
   1   9  12      289.90       99.00    790.00 o   0.46551
   2   9  12     6513.27     9786.00   4942.00 o   0.49848
   3   9  12      876.56      197.00    494.00 o   0.54677
  -3  10  12      549.54      296.00    296.00 o   0.54728
  -2  10  12     2416.73     2272.00   1778.00 o   0.50669
   0  10  12     2445.41     3161.00   1482.00 o   0.47668
   1  10  12     5874.33      988.00   3064.00 o   0.49040
   2  10  12     3340.14     5236.00   2173.00 o   0.52196
  -3  11  12      880.70      592.00    395.00 o   0.56995
  -2  11  12     5520.74     6128.00   1779.00 o   0.53125
  -1  11  12      138.87      197.00    395.00 o   0.50823
   0  11  12    12236.01    10391.00   2573.00 o   0.50303
   1  11  12      661.79      494.00    889.00 o   0.51621
   2  11  12      227.83        0.00   1086.00 o   0.54643
  -1  12  12      365.74      197.00    691.00 o   0.53491
   0  12  12      678.89        0.00    395.00 o   0.53013
   1  12  12      163.58      197.00    494.00 o   0.54280
   2  12  12     1916.33     3951.00   1383.00 o   0.57175
  -1  13  12        0.55       99.00    395.00 o   0.56226
   1  13  12      266.53        0.00    296.00 o   0.57006
  -1 -15  13     1931.70     2173.00    889.00 o   0.55800
   0 -15  13      428.26      296.00    889.00 o   0.54964
   1 -15  13      216.75      296.00    296.00 o   0.55815
  -2 -14  13     1931.92     3161.00    691.00 o   0.55726
  -1 -14  13      116.15       99.00    395.00 o   0.53175
   0 -14  13       96.48        0.00    691.00 o   0.52313
   1 -14  13       19.27      197.00    296.00 o   0.53222
   2 -14  13      249.12      395.00    691.00 o   0.55815
  -3 -13  13       75.80       99.00    494.00 o   0.57467
  -2 -13  13      594.70      889.00    790.00 o   0.53287
  -1 -13  13     2642.41     3556.00   1284.00 o   0.50630
   0 -13  13     4440.92     6620.00   1877.00 o   0.49740
   1 -13  13     9630.31     9396.00   1879.00 o   0.50711
   2 -13  13      523.76      395.00    197.00 o   0.53441
  -3 -12  13       36.42      691.00    790.00 o   0.55289
  -1 -12  13     1318.62      889.00    494.00 o   0.48177
   0 -12  13     6697.85     6623.00   1384.00 o   0.47258
   1 -12  13       57.18       99.00    197.00 o   0.48295
   2 -12  13      329.81      987.00    296.00 o   0.51170
   3 -12  13      115.56      296.00    395.00 o   0.55598
  -3 -11  13      909.26      592.00    790.00 o   0.53226
  -2 -11  13     3942.48     4940.00    692.00 o   0.48716
  -1 -11  13     7772.56     6328.00    890.00 o   0.45830
   0 -11  13    11144.41     9893.00   1484.00 o   0.44881
   1 -11  13     3938.71     4347.00    988.00 o   0.45989
   2 -11  13      831.46      395.00    395.00 o   0.49016
   3 -11  13      497.80      494.00    494.00 o   0.53637
  -4 -10  13        7.80        0.00    197.00 o   0.57235
  -3 -10  13      485.12      197.00    395.00 o   0.51293
  -2 -10  13      209.83      494.00    395.00 o   0.46614
  -1 -10  13   112455.30   133917.00  10681.00 o   0.43607
   2 -10  13     1780.44     2568.00    889.00 o   0.46996
   3 -10  13     4657.86     6127.00   1285.00 o   0.51813
  -4  -9  13      341.71        0.00    494.00 o   0.55624
  -3  -9  13     2841.65     2568.00    593.00 o   0.49505
  -2  -9  13    27350.76    25402.00   2282.00 o   0.44657
  -1  -9  13    15275.49    18614.00   2079.00 o   0.41528
   0  -9  13    11453.80    11972.00   1187.00 o   0.40518
   1  -9  13     6779.00     9885.00   1483.00 o   0.41781
   2  -9  13     6232.15     7809.00   1680.00 o   0.45127
  -3  -8  13    14711.16    10890.00   1980.00 o   0.47878
  -2  -8  13     1283.51     2666.00    988.00 o   0.42865
   0  -8  13     1778.91     1383.00    593.00 o   0.38576
   1  -8  13     2482.78     2469.00    593.00 o   0.39921
   2  -8  13     2542.42     3951.00   1284.00 o   0.43429
  -3  -7  13     2306.35     2667.00    395.00 o   0.46429
  -2  -7  13     2100.28     1383.00    494.00 o   0.41260
  -1  -7  13    13374.72    14947.00   2277.00 o   0.37894
   0  -7  13     5499.40     6029.00    890.00 o   0.36828
   1  -7  13       87.08      197.00    296.00 o   0.38256
   2  -7  13     3596.63     2569.00   1186.00 o   0.41923
  -3  -6  13     5483.65     4843.00    889.00 o   0.45175
  -2  -6  13     5251.45     5732.00   1285.00 o   0.39864
  -1  -6  13     5373.56     6721.00   1087.00 o   0.36391
   0  -6  13    14316.58    15545.00    990.00 o   0.35303
   1  -6  13     6061.68     5239.00    890.00 o   0.36812
   2  -6  13     9740.89    17408.00   3066.00 o   0.40629
  -3  -5  13     8527.37     6922.00   1384.00 o   0.44134
  -2  -5  13     4150.35     5336.00    889.00 o   0.38701
  -1  -5  13    24302.03    30061.00   2480.00 o   0.35136
   0  -5  13    22758.10    27080.00   1785.00 o   0.34031
   1  -5  13     5800.05     9390.00    791.00 o   0.35616
   2  -5  13      460.81      790.00    592.00 o   0.39570
   4  -5  13      954.69     1284.00   1284.00 o   0.52160
  -4  -4  13     1398.28      198.00    988.00 o   0.50118
  -3  -4  13    13357.50    12867.00   1287.00 o   0.43319
  -2  -4  13     1058.52      889.00    494.00 o   0.37790
  -1  -4  13    14591.12    16537.00   1485.00 o   0.34154
   0  -4  13     1267.59     1580.00    296.00 o   0.33041
   1  -4  13    10220.22     7618.00    693.00 o   0.34695
   2  -4  13     7250.24    10480.00   1878.00 o   0.38763
  -3  -3  13    19354.30    19322.00   1784.00 o   0.42745
  -2  -3  13     9421.12     8111.00   1286.00 o   0.37152
  -1  -3  13    29671.25    34572.00   2682.00 o   0.33471
   0  -3  13    17684.42    16253.00    892.00 o   0.32359
   1  -3  13     5367.61     5535.00    494.00 o   0.34070
   2  -3  13    11162.44    10785.00   5145.00 o   0.38226
   4  -3  13      709.59      889.00    691.00 o   0.51211
  -2  -2  13    21993.13    20130.00   2082.00 o   0.36800
  -1  -2  13     5847.32     5437.00   1285.00 o   0.33104
   0  -2  13     8342.35     7912.00    692.00 o   0.32005
   1  -2  13     3004.16     3260.00    395.00 o   0.33758
   4  -2  13     1935.90     2963.00   1383.00 o   0.51051
  -3  -1  13    12145.08    10885.00   1385.00 o   0.42351
  -2  -1  13      256.15      197.00    395.00 o   0.36743
  -1  -1  13     4300.68     3557.00    889.00 o   0.33065
   0  -1  13    15663.42    21299.00   1189.00 o   0.31989
   1  -1  13     4450.30     3953.00    395.00 o   0.33767
   3  -1  13     1356.94     2074.00    889.00 o   0.43981
  -2   0  13      336.08      592.00    691.00 o   0.36981
   2   0  13      153.24       99.00    592.00 o   0.38313
   3   0  13    40244.05    73001.00  41275.00 o   0.44272
   4   0  13       75.20      691.00    592.00 o   0.51370
  -3   1  13    33383.24    27717.00   6656.00 o   0.42981
  -2   1  13     2411.02     2568.00    988.00 o   0.37510
  -1   1  13     9336.94    11970.00   1583.00 o   0.33962
   0   1  13    35694.47    32924.00   1790.00 o   0.32965
   1   1  13     6334.75     6920.00    395.00 o   0.34739
   3   1  13      545.73      691.00    691.00 o   0.44804
  -3   2  13     1318.07      395.00    494.00 o   0.43668
  -2   2  13     5674.10     5634.00   1186.00 o   0.38317
  -1   2  13     1274.04     1284.00    395.00 o   0.34874
   0   2  13    19578.05    18636.00   1190.00 o   0.33928
   1   2  13    16537.25    16345.00   1189.00 o   0.35677
   3   2  13     2411.93     4840.00   1185.00 o   0.45570
   4   2  13     5240.36     4349.00    988.00 o   0.52524
  -4   3  13     2645.89     1185.00    593.00 o   0.51110
  -3   3  13     7941.40    10580.00   2274.00 o   0.44590
  -2   3  13     4439.95     4545.00   1680.00 o   0.39384
  -1   3  13    12305.25    11679.00   1188.00 o   0.36067
   0   3  13     2998.41     2371.00    790.00 o   0.35175
   1   3  13     3775.54     5533.00   2075.00 o   0.36887
   2   3  13     6144.77     8599.00   1582.00 o   0.40875
   3   3  13     2399.61     3852.00   1087.00 o   0.46559
   4   3  13       70.60        0.00    197.00 o   0.53399
  -4   4  13     1132.62      395.00    395.00 o   0.52094
  -3   4  13     1649.13     1086.00   1383.00 o   0.45732
  -2   4  13    26807.17    22823.00   6351.00 o   0.40693
  -1   4  13     5398.15     7017.00   1285.00 o   0.37513
   0   4  13    10677.31    11378.00   1682.00 o   0.36678
   1   4  13      651.63        0.00   1086.00 o   0.38344
   2   4  13     2901.28     4248.00   2568.00 o   0.42214
   3   4  13     6966.47     9490.00   5931.00 o   0.47755
  -4   5  13     2563.69     3556.00    691.00 o   0.53264
  -3   5  13    21514.46    15859.00   3667.00 o   0.47078
  -2   5  13    12923.50    16528.00   2969.00 o   0.42219
  -1   5  13      430.49      790.00    592.00 o   0.39184
   0   5  13     7693.16    10184.00   1582.00 o   0.38407
   1   5  13      389.00       99.00   1086.00 o   0.40021
   2   5  13     3399.14      198.00   1778.00 o   0.43761
   3   5  13      560.24      197.00    592.00 o   0.49144
   4   5  13      582.60       99.00    197.00 o   0.55697
  -4   6  13      214.88      197.00    197.00 o   0.54610
  -3   6  13     4413.07     3953.00   2767.00 o   0.48612
  -2   6  13     9534.04     8407.00   1978.00 o   0.43941
  -1   6  13    11711.34    10488.00   1484.00 o   0.41053
   0   6  13     2598.15     1580.00   1482.00 o   0.40332
   1   6  13      747.50       99.00    494.00 o   0.41891
   2   6  13      196.23        0.00    889.00 o   0.45495
   4   6  13     1271.78     1679.00   1284.00 o   0.57098
  -4   7  13      158.74        0.00    197.00 o   0.56118
  -2   7  13    13454.14    11976.00   2573.00 o   0.45837
  -1   7  13     5568.08     4151.00   1779.00 o   0.43095
   0   7  13     9893.98    10781.00   1385.00 o   0.42428
   1   7  13      422.24      197.00    494.00 o   0.43930
   2   7  13     1165.18        0.00   1481.00 o   0.47397
   3   7  13       97.89        0.00    296.00 o   0.52439
  -1   8  13    11566.79    16523.00   3067.00 o   0.45285
   0   8  13     3053.19     2865.00    790.00 o   0.44669
   1   8  13     5088.75      791.00   3459.00 o   0.46116
   2   8  13     4089.03     5533.00   2470.00 o   0.49446
   3   8  13     1965.55       99.00    691.00 o   0.54313
  -3   9  13      497.46        0.00    494.00 o   0.54168
  -2   9  13      185.57       99.00    395.00 o   0.50067
  -1   9  13     4806.90     7411.00   1976.00 o   0.47604
   0   9  13    14699.99    14850.00   2079.00 o   0.47035
   1   9  13      652.97        0.00    889.00 o   0.48428
   2   9  13      807.69     1185.00   1580.00 o   0.51625
   3   9  13      210.25     2765.00   1481.00 o   0.56318
  -3  10  13      101.42      197.00    197.00 o   0.56286
  -2  10  13      330.44        0.00    296.00 o   0.52367
  -1  10  13     3498.47     4545.00   1679.00 o   0.50033
   0  10  13    10980.69    12762.00   2374.00 o   0.49508
   1  10  13      522.90      691.00    889.00 o   0.50850
   2  10  13     1387.54     2666.00   1580.00 o   0.53918
  -2  11  13      300.34        0.00    296.00 o   0.54769
   1  11  13     2395.92     2371.00   1087.00 o   0.53366
   2  11  13       29.55        0.00   1382.00 o   0.56311
  -2  12  13       30.76      395.00    395.00 o   0.57261
  -1  12  13      153.67        0.00    296.00 o   0.55164
   0  12  13       99.33        0.00    197.00 o   0.54718
   1  12  13     1258.59      889.00    691.00 o   0.55963
   0  13  13      666.87      395.00    296.00 o   0.57431
  -1 -15  14      115.88       99.00    592.00 o   0.56938
   0 -15  14      964.41      889.00    889.00 o   0.56137
   1 -15  14       29.59       99.00    296.00 o   0.56987
  -2 -14  14      269.30       99.00    197.00 o   0.56870
  -1 -14  14     4127.05     7016.00   1779.00 o   0.54391
   0 -14  14     1048.02     1185.00    889.00 o   0.53566
   1 -14  14      324.11      987.00    592.00 o   0.54472
   2 -14  14      289.79      296.00    197.00 o   0.57025
  -2 -13  14      776.84      494.00    395.00 o   0.54505
  -1 -13  14      411.53      197.00    395.00 o   0.51929
   0 -13  14      608.07      691.00    889.00 o   0.51080
   1 -13  14    12969.96    19894.00   4751.00 o   0.52045
   2 -13  14      155.84      395.00    296.00 o   0.54726
  -3 -12  14       58.57        0.00    395.00 o   0.56468
  -2 -12  14      459.52     1382.00    395.00 o   0.52242
  -1 -12  14     2265.75     2568.00    889.00 o   0.49564
   0 -12  14     5079.02     6028.00   1186.00 o   0.48691
   1 -12  14     3472.38     2569.00    593.00 o   0.49718
  -3 -11  14       43.11       99.00    494.00 o   0.54472
  -2 -11  14     6494.72     8995.00   1680.00 o   0.50094
  -1 -11  14     1247.51     1086.00    790.00 o   0.47312
   0 -11  14     9612.93     9891.00   1385.00 o   0.46414
   1 -11  14     3505.58     5137.00    889.00 o   0.47507
   2 -11  14      467.17      691.00    494.00 o   0.50462
   3 -11  14     1370.67     1481.00    593.00 o   0.54979
  -2 -10  14      854.77     1481.00    592.00 o   0.48077
  -1 -10  14      796.68     1382.00    494.00 o   0.45189
   0 -10  14     4302.16     8300.00   1087.00 o   0.44267
   1 -10  14    18984.94    27444.00   2873.00 o   0.45429
   2 -10  14     2942.40     4346.00   1185.00 o   0.48527
   3 -10  14      803.23     1185.00    691.00 o   0.53224
  -2  -9  14     7147.07     9787.00   1384.00 o   0.46209
  -1  -9  14    35703.76    44523.00   3280.00 o   0.43215
   0  -9  14      157.96      494.00    296.00 o   0.42268
   1  -9  14     1856.88     1975.00    691.00 o   0.43502
   2  -9  14    12925.65    16428.00   2771.00 o   0.46746
   3  -9  14     1277.53     2568.00   1778.00 o   0.51621
  -4  -8  14     3681.98     3656.00   1284.00 o   0.55440
  -3  -8  14        1.70       99.00    197.00 o   0.49334
  -2  -8  14     8712.36    11768.00   1879.00 o   0.44507
  -1  -8  14    31077.14    52630.00   4667.00 o   0.41409
   0  -8  14    13836.25    17224.00   3564.00 o   0.40440
   1  -8  14     1219.70     1481.00    494.00 o   0.41748
   2  -8  14     2947.24     3951.00   1482.00 o   0.45136
   4  -8  14       15.29       99.00    395.00 o   0.56447
  -2  -7  14    12221.13     9697.00   1385.00 o   0.42992
  -1  -7  14    19597.89    24081.00   4063.00 o   0.39796
   0  -7  14     3113.56     4347.00    790.00 o   0.38808
   1  -7  14     3408.71     5236.00   1383.00 o   0.40189
   3  -7  14      617.97     1777.00   1284.00 o   0.48927
   4  -7  14     1723.09     3358.00   1185.00 o   0.55348
  -4  -6  14      276.87       99.00    395.00 o   0.53139
  -3  -6  14     6071.29     5436.00    791.00 o   0.46768
  -2  -6  14    12263.67    14349.00   2375.00 o   0.41683
  -1  -6  14     5688.64     5733.00   1087.00 o   0.38400
   0  -6  14    11561.37    13557.00   1385.00 o   0.37396
   1  -6  14    10350.42    12662.00   1286.00 o   0.38849
   2  -6  14      651.91     1777.00    790.00 o   0.42506
   3  -6  14     4337.35     6225.00   1877.00 o   0.47866
   4  -6  14     1392.06     3259.00   1876.00 o   0.54427
  -3  -5  14      673.02      987.00    494.00 o   0.45789
  -2  -5  14     3648.75     5236.00   1087.00 o   0.40602
  -1  -5  14    11722.28    15140.00   2573.00 o   0.37245
   2  -5  14     1600.35     2173.00    889.00 o   0.41524
   3  -5  14     1457.19     2370.00   1185.00 o   0.47013
  -4  -4  14     1153.23       99.00    494.00 o   0.51586
  -3  -4  14     5048.44     4546.00    988.00 o   0.45031
  -2  -4  14     3635.94     4150.00    790.00 o   0.39766
  -1  -4  14    19842.99    16751.00   1784.00 o   0.36354
   0  -4  14    13241.95    13958.00    891.00 o   0.35338
   1  -4  14     2156.45     2371.00    494.00 o   0.36915
   2  -4  14     5970.79     9291.00   1779.00 o   0.40786
   4  -4  14      144.03      592.00    691.00 o   0.53155
  -4  -3  14     1367.97       99.00    494.00 o   0.51113
  -3  -3  14     4459.87     2470.00   1680.00 o   0.44506
  -2  -3  14       46.35       99.00    395.00 o   0.39191
  -1  -3  14     5392.32     7314.00   1285.00 o   0.35747
   0  -3  14     4656.96     3162.00    494.00 o   0.34736
   1  -3  14    14416.71    15644.00   1089.00 o   0.36362
   2  -3  14     7110.24     8304.00   3856.00 o   0.40306
  -3  -2  14     1811.58     1284.00    395.00 o   0.44222
  -2  -2  14     5077.23     6029.00   1186.00 o   0.38889
  -1  -2  14     2332.12     3260.00    790.00 o   0.35439
   0  -2  14    10457.49    11180.00    693.00 o   0.34442
   1  -2  14    28752.42    32864.00   1886.00 o   0.36103
  -3  -1  14    18030.95    16048.00   1684.00 o   0.44184
  -2  -1  14     1564.92     1383.00    691.00 o   0.38866
  -1  -1  14     1473.54     1284.00    494.00 o   0.35436
   0  -1  14    25007.44    25404.00   1489.00 o   0.34463
   1  -1  14      763.99     1284.00    296.00 o   0.36145
  -4   0  14      761.58      395.00    296.00 o   0.50965
  -3   0  14     8182.89    11865.00   3164.00 o   0.44392
  -2   0  14     7089.86     7513.00   1878.00 o   0.39122
  -1   0  14    10980.96    13952.00   1781.00 o   0.35740
   0   0  14      178.60       99.00    197.00 o   0.34798
   1   0  14     4105.96     4545.00    395.00 o   0.36487
   2   0  14     4894.84     4546.00   1680.00 o   0.40479
   3   0  14    12568.67    19594.00  12271.00 o   0.46180
  -4   1  14     3853.26     3952.00    988.00 o   0.51342
  -3   1  14     8339.47     9394.00   1483.00 o   0.44842
  -2   1  14     3083.91     4347.00    889.00 o   0.39653
  -1   1  14     5734.62     8402.00   1582.00 o   0.36342
   0   1  14    14231.24    12377.00   1584.00 o   0.35440
   1   1  14     2576.94     1877.00    296.00 o   0.37121
   2   1  14     3689.62     4742.00   1581.00 o   0.41071
   3   1  14      785.54      494.00    494.00 o   0.46717
  -4   2  14     3831.87     4545.00    692.00 o   0.51927
  -3   2  14     8546.33    10284.00   2077.00 o   0.45528
  -2   2  14     1929.31     1580.00    790.00 o   0.40447
  -1   2  14      718.31      592.00    494.00 o   0.37229
   0   2  14      190.12        0.00    296.00 o   0.36370
   1   2  14    15410.13    18220.00   3466.00 o   0.38032
   2   2  14     4892.25     3459.00   2668.00 o   0.41915
  -4   3  14      358.22      197.00    395.00 o   0.52713
  -3   3  14     6556.23     7414.00   2175.00 o   0.46439
  -2   3  14     6154.40     4843.00   1878.00 o   0.41490
  -1   3  14    13188.46    11086.00   2376.00 o   0.38380
   0   3  14    16392.71    20205.00   2278.00 o   0.37569
   1   3  14    25585.56    27978.00   4564.00 o   0.39201
   2   3  14     1306.07     3061.00   2765.00 o   0.42997
   3   3  14    10818.17    10288.00   2572.00 o   0.48452
  -4   4  14      199.92       99.00    296.00 o   0.53690
  -3   4  14     9087.95     9791.00   2176.00 o   0.47563
  -2   4  14    15779.93     9605.00   4060.00 o   0.42762
  -1   4  14    27995.13    27395.00   3673.00 o   0.39772
   0   4  14    44058.45    44104.00   3783.00 o   0.39011
   1   4  14     1445.32       99.00   1580.00 o   0.40605
   2   4  14      726.07      197.00    691.00 o   0.44299
   3   4  14      710.49      197.00    494.00 o   0.49628
  -4   5  14       88.81      296.00    197.00 o   0.54849
  -3   5  14     6039.78     3163.00   2768.00 o   0.48883
  -2   5  14    69122.98    92784.00  12398.00 o   0.44245
  -1   5  14     8944.69    11472.00   5044.00 o   0.41382
   0   5  14      645.67     2271.00   2271.00 o   0.40671
   1   5  14    12137.08    21770.00   4453.00 o   0.42221
   2   5  14     3469.49     1679.00   1581.00 o   0.45802
   4   5  14     2570.26     1877.00   1482.00 o   0.57349
  -4   6  14      226.65      395.00    197.00 o   0.56178
  -3   6  14     4955.68     4645.00   1581.00 o   0.50386
  -2   6  14     1766.96     1975.00   1383.00 o   0.45918
  -1   6  14     3779.99     2371.00    889.00 o   0.43184
   0   6  14      850.87      790.00    494.00 o   0.42522
   1   6  14     3812.58     6126.00   2371.00 o   0.44025
   2   6  14      367.73        0.00   1185.00 o   0.47488
  -3   7  14      599.64      197.00    691.00 o   0.52056
  -1   7  14     2824.59     3062.00   1679.00 o   0.45156
   0   7  14      278.66      197.00    296.00 o   0.44542
   1   7  14     8062.03     9789.00   2966.00 o   0.45997
   2   7  14     2471.33        0.00   1482.00 o   0.49338
   3   7  14     2519.44     5235.00   2173.00 o   0.54217
  -3   8  14       18.68        0.00    494.00 o   0.53876
  -1   8  14     4328.06     5632.00   1976.00 o   0.47277
   0   8  14     5351.83     5436.00   1087.00 o   0.46708
   1   8  14     1370.99     1975.00   2568.00 o   0.48114
   2   8  14      726.14      790.00   1481.00 o   0.51333
   3   8  14     2497.01     3556.00   2766.00 o   0.56053
  -3   9  14      846.12      889.00    691.00 o   0.55832
  -2   9  14      327.40        0.00    296.00 o   0.51881
  -1   9  14    13494.19    15144.00   2276.00 o   0.49527
   0   9  14     4780.29     3755.00   1878.00 o   0.49001
   1   9  14     4351.41     2174.00   1581.00 o   0.50358
   2   9  14     2215.71     7605.00   2469.00 o   0.53458
  -2  10  14     6293.98     7908.00   2076.00 o   0.54126
   1  10  14     2371.49     1975.00   1185.00 o   0.52715
   2  10  14      912.20     1975.00   1086.00 o   0.55697
  -2  11  14      223.22        0.00    494.00 o   0.56475
  -1  11  14      161.23        0.00    296.00 o   0.54351
   0  11  14      230.99        0.00    197.00 o   0.53901
   1  11  14     1019.06     1679.00    889.00 o   0.55168
  -1  12  14     1532.84     2272.00    790.00 o   0.56896
   0  12  14     1294.38      494.00    395.00 o   0.56481
   0 -15  15     2692.86     5038.00   1778.00 o   0.57393
  -1 -14  15       79.45      197.00    395.00 o   0.55691
   0 -14  15      686.78      592.00    494.00 o   0.54903
   1 -14  15     2119.59     3260.00    988.00 o   0.55805
  -2 -13  15      142.76        0.00    197.00 o   0.55807
  -1 -13  15     5164.74     7906.00   3261.00 o   0.53312
   0 -13  15       48.96      197.00    494.00 o   0.52504
   1 -13  15     4668.08     8795.00   1878.00 o   0.53461
   2 -13  15      538.03      494.00    197.00 o   0.56091
  -2 -12  15      105.08       99.00    197.00 o   0.53621
  -1 -12  15     1623.42     1481.00    494.00 o   0.51035
   0 -12  15     1213.85     1284.00    593.00 o   0.50207
   1 -12  15      923.32     1185.00    494.00 o   0.51222
   2 -12  15     2391.22     2766.00    790.00 o   0.53977
  -3 -11  15      553.90      197.00    296.00 o   0.55801
  -2 -11  15      179.96      395.00    494.00 o   0.51555
  -1 -11  15     2884.93     1976.00    593.00 o   0.48876
   0 -11  15     4534.71     6818.00   1186.00 o   0.48027
   1 -11  15    14806.47    15247.00   2574.00 o   0.49104
   2 -11  15     6339.22     6722.00   1779.00 o   0.51987
   3 -11  15      186.37      395.00    592.00 o   0.56399
  -3 -10  15      733.23      197.00    395.00 o   0.54006
  -2 -10  15     2259.71     2963.00    889.00 o   0.49622
  -1 -10  15     4438.64     5138.00    988.00 o   0.46850
   3 -10  15      562.74     1185.00    691.00 o   0.54712
  -3  -9  15      267.67       99.00    197.00 o   0.52357
  -2  -9  15       66.58      197.00    296.00 o   0.47839
  -1  -9  15    22160.91    25378.00   2478.00 o   0.44976
   0  -9  15    16603.81    17132.00   1684.00 o   0.44089
   1  -9  15      214.15      691.00    395.00 o   0.45295
   2  -9  15     1427.97      790.00    691.00 o   0.48438
   3  -9  15     1434.14     1185.00    691.00 o   0.53176
  -4  -8  15     3276.41     3952.00   1284.00 o   0.56794
  -2  -8  15      956.75       99.00    494.00 o   0.46224
   0  -8  15     5678.10     5436.00   1680.00 o   0.42368
   2  -8  15      486.49     1481.00    987.00 o   0.46912
  -2  -7  15    25737.98    31447.00   3472.00 o   0.44794
  -1  -7  15    18813.35    19122.00   2180.00 o   0.41760
   0  -7  15      994.51      987.00    592.00 o   0.40843
  -4  -6  15      567.32       99.00    296.00 o   0.54595
  -3  -6  15     3972.83     3952.00    790.00 o   0.48435
  -2  -6  15     6282.49     7117.00   1186.00 o   0.43568
  -1  -6  15     9150.22    10484.00   2374.00 o   0.40462
   0  -6  15     4398.42     7312.00   1383.00 o   0.39535
   1  -6  15     5901.02     8006.00    988.00 o   0.40935
   2  -6  15     2955.25     2074.00   1185.00 o   0.44443
   4  -6  15     5358.93     9192.00   1977.00 o   0.55987
  -3  -5  15    20881.71    22201.00   2081.00 o   0.47516
  -2  -5  15    13302.24    16825.00   2672.00 o   0.42563
  -1  -5  15       82.39       99.00    296.00 o   0.39399
   0  -5  15     8242.64     9691.00   1384.00 o   0.38467
   1  -5  15     4304.05     4842.00    494.00 o   0.39925
   2  -5  15      643.28     1086.00    987.00 o   0.43532
   3  -5  15      242.02      691.00    494.00 o   0.48816
   4  -5  15      220.55      790.00    592.00 o   0.55296
  -4  -4  15      871.33      197.00    395.00 o   0.53130
  -3  -4  15     1488.57     1185.00    395.00 o   0.46813
  -2  -4  15    22173.34    23000.00   2776.00 o   0.41796
  -1  -4  15     3273.65     5236.00    988.00 o   0.38589
   0  -4  15    19404.98    23983.00   1586.00 o   0.37659
   1  -4  15     4383.31     5138.00    593.00 o   0.39167
   2  -4  15    10594.65    14740.00   2572.00 o   0.42858
  -4  -3  15      286.29       99.00    296.00 o   0.52694
  -3  -3  15      365.99       99.00    296.00 o   0.46334
  -2  -3  15     2519.77     1580.00    790.00 o   0.41279
  -1  -3  15      408.77      395.00    494.00 o   0.38050
   0  -3  15    16410.89    14263.00   1387.00 o   0.37128
   1  -3  15    47123.37    50108.00   2789.00 o   0.38678
   4  -3  15      902.90     2666.00   1086.00 o   0.54492
  -3  -2  15     5195.58     6424.00   1186.00 o   0.46088
  -2  -2  15     4500.56     4644.00   1186.00 o   0.41022
  -1  -2  15     4935.26     4546.00    889.00 o   0.37792
   0  -2  15    21777.65    21119.00   1884.00 o   0.36886
   1  -2  15     5745.81     7116.00    791.00 o   0.38466
   3  -2  15     2966.39     3260.00   1185.00 o   0.47732
  -4  -1  15     3618.08     2371.00   2174.00 o   0.52438
  -3  -1  15     5776.32     4942.00    791.00 o   0.46078
  -2  -1  15     3887.70     2371.00    889.00 o   0.41030
  -1  -1  15     8716.71     7318.00   1187.00 o   0.37822
   0  -1  15    30784.92    32281.00   1987.00 o   0.36938
   1  -1  15     3536.09     4446.00    593.00 o   0.38538
   2  -1  15     2293.28     2272.00    691.00 o   0.42340
   3  -1  15     1753.07     3753.00   1481.00 o   0.47823
  -4   0  15      281.39      296.00    296.00 o   0.52620
  -3   0  15     4499.36     6027.00   1285.00 o   0.46303
  -2   0  15    21517.34    23295.00   2478.00 o   0.41302
  -1   0  15    10110.13    11080.00   1880.00 o   0.38139
   0   0  15     6029.79     8007.00    791.00 o   0.37284
   1   0  15     4362.30     6719.00   1285.00 o   0.38890
   2   0  15    32526.75    21554.00   4569.00 o   0.42680
   3   0  15     4894.30     9981.00   7016.00 o   0.48141
   4   0  15      123.14      395.00    592.00 o   0.54775
  -4   1  15      999.43      889.00    296.00 o   0.53009
  -3   1  15      123.62       99.00    197.00 o   0.46761
  -2   1  15     3019.50     3161.00    889.00 o   0.41835
  -1   1  15      175.04      691.00    494.00 o   0.38736
   0   1  15    52419.39    48769.00   3890.00 o   0.37915
   1   1  15     5423.92     2866.00   2174.00 o   0.39516
   3   1  15     5527.57     8895.00   6720.00 o   0.48681
  -4   2  15     2977.44     2272.00    593.00 o   0.53598
  -3   2  15     5109.45     5435.00   1285.00 o   0.47445
  -2   2  15    20513.63    19723.00   2379.00 o   0.42617
  -1   2  15    17296.55    16443.00   2674.00 o   0.39599
   0   2  15    11283.98    11873.00   1979.00 o   0.38818
   1   2  15    21539.36    25675.00   3271.00 o   0.40403
   3   2  15      675.69      592.00    691.00 o   0.49437
  -4   3  15     4216.90     4348.00    692.00 o   0.54382
  -3   3  15     1679.65     1481.00    790.00 o   0.48346
  -2   3  15     1767.69     1086.00    593.00 o   0.43635
  -1   3  15     7143.97     9788.00   1483.00 o   0.40713
   0   3  15    35458.48    36476.00   3876.00 o   0.39974
   2   3  15      691.33      987.00   1382.00 o   0.45156
   3   3  15     1502.70      296.00    889.00 o   0.50397
   4   3  15      311.80        0.00    296.00 o   0.56811
  -4   4  15      429.99      395.00    395.00 o   0.55352
  -3   4  15       54.49      197.00   1086.00 o   0.49450
  -2   4  15     3073.50     2964.00   1581.00 o   0.44874
  -1   4  15    12841.04    13855.00   2573.00 o   0.42057
   0   4  15    19720.83    17936.00   2576.00 o   0.41362
   1   4  15      305.17      197.00    987.00 o   0.42890
   2   4  15     1449.50     1778.00   1876.00 o   0.46424
   3   4  15     2360.60     4642.00   1778.00 o   0.51552
  -4   5  15      286.94        0.00    197.00 o   0.56498
  -3   5  15     1810.15     2667.00   1383.00 o   0.50746
  -2   5  15     5993.39     6524.00   1977.00 o   0.46315
  -1   5  15      747.93      691.00    395.00 o   0.43611
   0   5  15     2278.62     1482.00   1284.00 o   0.42959
   3   5  15     2157.51     4840.00   1778.00 o   0.52888
  -3   6  15      538.12      296.00    494.00 o   0.52219
  -2   6  15    16406.84    24461.00   5546.00 o   0.47941
  -1   6  15     5243.69     4151.00   1186.00 o   0.45351
   0   6  15     7969.14     5932.00   4647.00 o   0.44743
   1   6  15     3403.80      395.00   1482.00 o   0.46195
   3   6  15     2462.00     5532.00   1778.00 o   0.54391
  -3   7  15      555.89      592.00    790.00 o   0.53854
  -1   7  15     1018.85     1086.00    494.00 o   0.47259
   0   7  15     2407.16     2469.00   1975.00 o   0.46693
   1   7  15     5711.97     5041.00   2076.00 o   0.48102
   3   7  15      217.51      889.00    790.00 o   0.56049
  -3   8  15      631.30      691.00    592.00 o   0.55637
  -2   8  15       84.48        0.00    494.00 o   0.51675
  -1   8  15     3275.65     5730.00   1877.00 o   0.49314
   0   8  15     5039.38     4744.00   1482.00 o   0.48788
   1   8  15     2560.97     2667.00   1580.00 o   0.50155
   2   8  15      253.30      296.00    395.00 o   0.53269
  -2   9  15      817.60       99.00    790.00 o   0.53749
  -1   9  15     8536.14    11471.00   2373.00 o   0.51499
   0   9  15      473.66      197.00    197.00 o   0.51011
   1   9  15     1555.55      790.00    988.00 o   0.52336
   2   9  15       87.34        0.00    494.00 o   0.55342
  -2  10  15     1573.06     1481.00    790.00 o   0.55941
  -1  10  15      424.02      197.00    296.00 o   0.53798
   0  10  15     3898.35     2964.00   1087.00 o   0.53346
   1  10  15     5897.90     4547.00   1680.00 o   0.54629
   0  11  15     5826.55     4844.00    890.00 o   0.55779
   1  11  15       79.22        0.00    395.00 o   0.57021
  -1 -14  16      207.52       99.00    494.00 o   0.57069
   0 -14  16      367.83      296.00    395.00 o   0.56319
   1 -14  16     1133.55     1185.00    593.00 o   0.57214
  -2 -13  16      135.01      197.00    197.00 o   0.57187
  -1 -13  16     1191.74     1679.00    889.00 o   0.54772
   0 -13  16     1402.15     1975.00    988.00 o   0.54005
   1 -13  16     1207.42     1086.00    691.00 o   0.54953
  -2 -12  16      720.20      691.00    296.00 o   0.55079
  -1 -12  16     1167.67      494.00    494.00 o   0.52583
   0 -12  16      473.65      296.00    395.00 o   0.51798
   1 -12  16      384.58        0.00    494.00 o   0.52801
   2 -12  16      936.51      691.00    395.00 o   0.55495
  -3 -11  16     1538.23     1481.00    395.00 o   0.57207
  -2 -11  16     2088.41     2568.00    691.00 o   0.53092
  -1 -11  16      465.57      296.00    395.00 o   0.50514
   0 -11  16    15453.40    22575.00   2376.00 o   0.49713
   1 -11  16     1524.41     1086.00    296.00 o   0.50773
   2 -11  16     3131.23     5137.00   1185.00 o   0.53583
  -2 -10  16      438.78      494.00    494.00 o   0.51241
   0 -10  16     1528.29     2963.00   1185.00 o   0.47765
   1 -10  16     4106.73     5237.00    889.00 o   0.48883
   2 -10  16     1025.20     1580.00   1086.00 o   0.51812
   3 -10  16      229.27      296.00    395.00 o   0.56270
  -2  -9  16      710.62      296.00    494.00 o   0.49541
  -1  -9  16     2663.04     2568.00    790.00 o   0.46802
   0  -9  16    30661.49    36735.00   2979.00 o   0.45971
   1  -9  16     2661.41     2173.00    593.00 o   0.47150
[truncated: 36,820 more chars]
